# Supplementary material for: Partial Dominance, Overdominance and Epistasis as the Genetic Basis of Heterosis in Upland Cotton (Gossypium hirsutum L.)
Source: PLoS One. 2015 Nov 30;10(11):e0143548. doi: 10.1371/journal.pone.0143548 (PMC4664285; doi:10.1371/journal.pone.0143548)
Supplement: S1 File — (XLS) [file pone.0143548.s003.xls]

## Sheet: Traits
			S1 F2:3	N1 F2:3	S2 F2:3	N2 F2:3	S1 F2:3	N1 F2:3	S2 F2:3	N2 F2:3	S1 F2:3	N1 F2:3	S2 F2:3	N2 F2:3	S1 F2:3	N1 F2:3	S2 F2:3	N2 F2:3	S1 F2:3	N1 F2:3	S2 F2:3	N2 F2:3
Number	Number of F2 individuals	Number of RI lines	SY	SY	SY	SY	LY	LY	LY	LY	BNP	BNP	BNP	BNP	BW	BW	BW	BW	LP	LP	LP	LP
1	M208	M208	4.55008	2.31239	1.94663	4.45779	1.85159	0.880748	0.710984	1.7862	15.875	17.9167	13.7857	14.1429	5.579	5.91797	4.7375	4.6625	40.6935	38.0883	36.5238	40.0692
2	M130	M130	3.41537	2.55937	1.4064	2.39668	1.45988	1.14038	0.553231	1.04527	11.1429	15	17.7857	13.3571	5.742	4.53812	4.2125	4.69792	42.7444	44.5571	39.3368	43.6131
3	M019	M019	5.03387	3.6047	1.7771	4.092	2.07747	1.51131	0.660959	1.76511	14.6429	23.125	17	19.6429	5.37933	5.50833	4.2875	5.29242	41.2699	41.926	37.1931	43.1357
4	M028	M028	3.27047	3.60116	1.81971	3.55729	1.34657	1.38885	0.665564	1.52413	12.7143	24.2	15.5	15.2143	4.73933	6.68506	4.5125	5.36333	41.1735	38.5669	36.5752	42.8453
5	M023	M023	3.24996	2.69967	1.54363	3.82987	1.43129	1.13247	0.5891	1.73274	14.1429	25.9	19.2857	16	4.955	5.52436	3.6875	4.725	44.0401	41.9486	38.1633	45.2427
6	M059	M059	3.43866	2.77898	1.58279	3.38717	1.42262	1.12731	0.576683	1.42702	15.1429	19.3333	16.7143	13.5714	5.04267	5.39238	3.9875	5.38833	41.3712	40.5655	36.4347	42.1302
7	M027	M027	4.04282	2.98051	1.62645	2.67219	1.57026	1.14559	0.6255	1.09904	14.1429	15.25	13	13.2381	5.961	4.57646	4.75	4.81214	38.8407	38.4362	38.458	41.1289
8	M150	M155	4.01973	3.26322	1.80639	4.03526	1.74188	1.33601	0.704542	1.62912	13.4286	24.4167	17.2857	19.9286		6.86151	4.325	5.54321	43.3333	40.9415	39.0027	40.3722
9	M090	M090	4.44937	3.13022		3.98691	1.81755	1.25394		1.7357	16.6429	17.2083		19.1429	5.836	6.73611		4.65167	40.8496	40.0592		43.535
10	M036	M036	3.17834	3.32401	1.57329	3.99618	1.3756	1.41045	0.602509	1.71701	12.5714	25.5417	14.2857	19.8571	5.24	6.03904	4.2375	4.98667	43.2806	42.4321	38.2962	42.9664
11	M094	M094	3.93318	1.9164	1.13634	3.86421	1.56527	0.684728	0.417613	1.42512	11.3571	14.3333	13.7143	12.5714	5.163	7.03	3.5		39.7966	35.7299	36.7507	36.8801
12	M064	M064	4.28218	2.84303	1.76054	3.50718	1.87438	1.21548	0.73129	1.55593	17.9286	22.8333	13.0714	17.1429	5.496	6.00013	4.675	4.93667	43.7716	42.753	41.5378	44.364
13	M125	M125	3.64207	2.98715	2.00633	4.13722	1.50136	1.22939	0.784778	1.73154	15.3571	22.6667	12.7857	14.7857	5.29867	6.17038	3.9625	5.45333	41.2228	41.1559	39.1152	41.8527
14	M070	M070	3.69867	3.55855	1.84815	3.54405	1.50814	1.48722	0.64965	1.54402	14.5714	26.5833	17.1429	19.2143	4.77727	5.53549	4.2125	4.61333	40.775	41.7927	35.1514	43.5666
15	M020	M020	4.07566	3.2592	1.71738	3.94604	1.64033	1.27037	0.628038	1.47046	15.5	23.9167	16.2857	23.5714	4.84367	6.162	4.7625	5.76833	40.2469	38.9781	36.5696	37.2642
16	M022	M022	3.91019	2.96578	1.6761	3.63791	1.58982	1.22216	0.625423	1.48841	16.7857	21.3333	17.4286	16.9286	5.118	6.60909	4.325	4.52125	40.6585	41.2086	37.3142	40.9138
17	M038	M038	4.37094	3.09178	1.21625	4.13178	1.86058	1.21895	0.4675	1.75586	16.4286	24.5833	17.7857	18.3571	5.591	5.45478	4.0625	4.94609	42.567	39.4255	38.4377	42.4965
18	M133	M133	5.36891	2.46105	1.96717	5.07461	2.12906	0.901282	0.688018	2.05642	15.9286	16.0833	15.0714	21.2857	6.47433	7.13333	4.725	6.00333	39.6553	36.6219	34.9749	40.5238
19	M135	M135	3.65169	2.52613	2.05114	4.10031	1.49027	1.00198	0.788397	1.65717	12.2857	18.3333	16.9286	16.5714	5.15352	5.775	4.7875	4.87667	40.8106	39.6645	38.437	40.4157
20	M060	M060	4.6877	2.81239	1.91	4.4647	1.85918	1.10277	0.692903	1.83879	16.6429	18.8333	16.7857	19.5714	5.03867	6.07778	4.0625	5.14167	39.6608	39.2111	36.2777	41.1851
21	M093	M093	4.84208	3.42877	1.96741	3.12578	2.03772	1.42427	0.781612	1.39879	16.0714	22.0667	15.5714	15.6429	5.13985	6.125	4.1125	4.50754	42.0836	41.5389	39.7279	44.7501
22	M061	M061	3.90018	3.05248	2.04394	3.35367	1.622	1.25237	0.858448	1.43894	20.2143	20.75	19.3571	19.7143	5.96518	5.78437	4.725	4.99333	41.5878	41.0279	41.9996	42.9064
23	M091	M091	4.30109	2.70045	1.69262	3.06812	1.72444	0.99981	0.629748	1.28106	15.6429	18.1667	15.7857	12.7857	5.00312	5.395	4.5	4.99883	40.0931	37.0238	37.2056	41.7539
24	M092	M092	4.58316	2.73695	1.37762	3.70126	1.83013	1.06728	0.496053	1.49898	15.5	22.85	16.5	15	4.77733	5.71283	4.25	4.63	39.9317	38.9952	36.0079	40.4992
25	M210	M210	6.44123	2.30227	1.40114	3.81134	2.70667	0.887837	0.491732	1.57268	15.7286	17.3333	15.0714	16.6429	5.19767	6.18399	4.4625	5.78	42.021	38.5635	35.095	41.2632
26	M126	M126	4.8178	3.74719	1.661	3.84631	1.91146	1.45066	0.605506	1.60476	10.7143	20.25	14.7857	16.1429	6.38533	5.83874	4.875	5.92667	39.6749	38.7133	36.4544	41.7222
27	M209	M209	2.49295	2.72816	1.91605	3.4722	1.01671	1.07619	0.660087	1.41093	15.2571	23.5	19.5	16.0714	4.82267	5.19577	4.575	5.21417	40.7835	39.4476	34.4504	40.6352
28	M067	M067	4.82874	2.35457	2.0143	3.38062	1.84356	0.948733	0.769427	1.46248	16.5714	23.3333	19.5	16	5.48882	5.48269	4.725	4.40333	38.1789	40.2933	38.1982	43.2607
29	M213	M213	5.00616	3.1082	1.86452	4.73701	1.96885	1.15858	0.613246	1.90388	16.1429	20.75	14.5	19.0714	5.71975	6.64152	4.6875	5.78	39.3285	37.2748	32.8903	40.1916
30	M069	M069	3.45795	2.88222	1.54137	3.14404	1.53813	1.2348	0.607718	1.38224	16.9286	19.1667	17.5	21.7143	4.67811	6.21444	4.175	5.39333	44.481	42.8418	39.4272	43.9637
31	M043	M043	3.71793	2.99688	1.67284		1.41009	1.12193	0.615335		13.2	23.8333	14	27	5.11367	6.2381	4.2875	4.92667	37.9266	37.4364	36.784
32	M045	M045	3.84205	3.23647	1.36461	2.72425	1.54371	1.28548	0.501493	1.13745	17.2143	18.5833	14.2857	12.9286	5.98333	5.26214	4.1875	5.185	40.1793	39.7184	36.75	41.7528
33	M197	M197	4.946	2.9922	1.79783	3.66863	2.06884	1.17577	0.68689	1.56218	16	17.8333	11.8571	17.1429	5.38756	6.40937	4.6	5.82958	41.8286	39.2945	38.2067	42.5822
34	M095	M095	2.88701	2.85641	1.27292	3.76456	1.11832	1.08358	0.452134	1.57947	15	24.4167	13.7857	20	4.14667	7.28889	3.1875	5.63	38.7362	37.935	35.5195	41.9562
35	M010	M010	3.53874	2.95963	1.71397	3.7771	1.59384	1.26482	0.689817	1.63391	12.8571	20.8333	15.0714	12.7857	5.66267	5.76187	4.2375	5.035	45.0398	42.7358	40.2467	43.2584
36	M054	M054	3.55333	2.66084	1.7985	2.8498	1.52531	1.09401	0.725392	1.18102	14.5	19.0833	13.5714	13.1286	4.886	6.02801	4.5875	5.49667	42.9261	41.1154	40.3332	41.442
37	M055	M055	5.0253	2.62307	1.73094	4.24941	2.05723	1.07174	0.696169	1.84891	17.4286	18.8667	15.9286	20.8571	5.69667	5.60114	4.625	5.46333	40.9374	40.8582	40.2191	43.5098
38	M107	M107	4.68365	2.80693	1.78176	3.91792	1.86182	1.15467	0.681199	1.71404	19.1667	21.0833	16.7857	16.1429	3.90133	6.60667	3.925	5.19333	39.7516	41.1364	38.2318	43.7488
39	M097	M097	3.7281	1.86556	1.49292	5.24682	1.54982	0.730575	0.539646	2.20052	17	16.9167	16.5714	22.7857	4.58233	5.16894	3.325	5.73667	41.5714	39.1612	36.1471	41.94
40	M111	M111	4.9882	2.40288	1.72239	4.06593	2.1188	0.931644	0.646156	1.68224	19.1429	21.15	20.9286	21.1429	5.576	6.775	4.525	5.70435	42.4763	38.7719	37.5151	41.374
41	M170	M170	4.23506	2.83242	1.70927	3.23241	1.70631	1.11044	0.63416	1.41401	18.7143	15.25	13.0714	14.8571	4.79433	5.72175	4.45	4.89	40.29	39.2048	37.1011	43.7447
42	M172	M172	4.21034	2.40591	1.29673	3.25564	1.51739	0.877322	0.428068	1.25274	13.3571	17.3333	11.4286	17.2143	5.22742	6.00556	4.15	4.915	36.0396	36.4652	33.0114	38.4792
43	M041	M041	4.63898		1.90047	3.02362	1.82074		0.702689	1.26118	15.4286	21.6	17.5	17	5.81333	5.95341	4.725	5.62333	39.2488		36.9744	41.7108
44	M112	M112	3.84234	2.79273	1.49649	3.64954	1.61105	1.08635	0.549903	1.44819	14.2143	19.6667	15.7143	16	5.607	6.5975	4.2625	6.28873	41.9288	38.8991	36.7462	39.6814
45	M205	M205	4.78525	2.4702	1.88058	4.72076	1.91887	0.897965	0.628683	1.84456	14.7857	18.25	11.6429	21.6429	6.28467	6.57135	4.825	5.72	40.0997	36.3518	33.4302	39.0734
46	M046	M046	3.89519	3.01044	1.69815	3.65672	1.53707	1.15532	0.594033	1.52248	14.5714	20.25	14.3571	16.8571	6.24767	6.76821	4.675	5.81333	39.4606	38.3772	34.9813	41.6351
47	M012	M012	3.60725	2.44264	1.69709	2.54046	1.35443	0.916827	0.596867	0.947512	11.5	15.8333	14.5	12.9286	5.22367	5.36258	4.4	4.51167	37.5475	37.5342	35.17	37.2968
48	M195	M195	4.93684	2.65749	1.65101	4.13817	2.11756	1.05926	0.637343	1.84782	17.7857	20.4167	14.7143	20.9286	4.58676	5.4375	4.1625	4.72667	42.893	39.8594	38.6033	44.653
49	M168	M168	4.12777	2.73305	1.69385	2.96708	1.67411	1.11325	0.647981	1.29154	16.6429	17.5	15.3571	18.7143	5.02267	5.19661	4.3375	5.53667	40.5574	40.7328	38.2548	43.5289
50	M120	M120	5.60299	3.1944	1.30659	1.89882	2.25499	1.26811	0.489973	0.741843	18.5	21.25	15.7857	15.5714	5.81133	5.8369	3.625	5.22333	40.2462	39.6979	37.5	39.0687
51	M122	M122	2.76363	2.61835	1.44997	3.56315	1.10457	1.05394	0.52343	1.42596	12.7143	21.4167	15.5714	19.3571	5.12967	4.92818	4.1375	5.40444	39.968	40.2523	36.0994	40.0197
52	M123	M123	4.52187	3.14547	1.52117	2.77258	1.98076	1.21039	0.559938	1.19746	17.5	18.4	15.7857	15.7857	5.447	5.39091	4.0875	4.925	43.804	38.4804	36.8098	43.1892
53	M124	M124	3.03594	2.47793	1.0578		1.26547	1.00193	0.398168		13.369	18.4	17.1429		5.12833	4.5875	3.725		41.6829	40.4343	37.6413
54	M121	M121	2.57576	2.70257	1.30424	4.2299	1.01029	0.95908	0.460869	1.72385	10.2857	20.45	14.0714	13.9286	4.782	6.28045	3.875	4.53775	39.2229	35.4877	35.3362	40.754
55	M119	M119	3.40971	2.30481	1.17702	3.24126	1.41937	0.868421	0.458705	1.36604	13.3429	21	16	19	5.13786	5.15667	3.6875	4.34	41.6273	37.6786	38.9716	42.1453
56	M057	M057	3.47525	3.11604	2.00876	2.79554	1.45327	1.3051	0.792545	1.19855	11.7857	19.4167	13.2143	14.7857	5.64433	6.64889	4.85	5.64676	41.8177	41.8832	39.4544	42.8737
57	M053	M053	4.92051	3.12626	1.57827	3.05774	2.13171	1.27109	0.643226	1.297	17.3571	28.0833	18	17.2143	4.4725	5.85667	4.0375	4.725	43.323	40.6585	40.7551	42.4169
58	M204	M204	4.17225	2.4919	1.49201	3.80093	1.70159	0.960702	0.501915	1.52702	15.0429	21.75	13.7857	17.6429	4.36767	5.54208	4.4625	5.205	40.7834	38.553	33.6402	40.1749
59	M157	M157	2.17924	2.10575	1.21684	4.81118	0.877041	0.836042	0.459552	1.93239	10.8143	16.6667	13.5714	17.1429	5.33067	6.03226	4.3125	5.39833	40.2453	39.7028	37.766	40.1645
60	M160	M160	3.01209	2.73751	1.22575	3.19196	1.22569	1.05414	0.464144	1.2869	11.7857	20	16.9286	20.7857	5.66733	6.10457	4.225	4.70333	40.6924	38.5073	37.866	40.317
61	M159	M159	4.59513	3.29128	2.09563	3.65551	1.75868	1.24901	0.77319	1.45984	15.2143	21.5833	16.5	23.5714	5.71933	5.87273	4.4	5.03667	38.2728	37.949	36.8954	39.9353
62	M073	M073	3.66846	2.18797	1.38542	3.35506	1.56147	0.874535	0.543027	1.46149	14.5	20.475	14.7857	21.5	5.007	5.04357	4.6625	4.67667	42.5646	39.9701	39.1959	43.5607
63	M181	M181	2.82976	2.90242	1.42887	4.43311	1.17085	1.13729	0.535474	1.8193	13.0714	17.0833	14.3571	16.1429	6.20479	6.08013	4.1375	4.59333	41.3765	39.184	37.4753	41.0388
64	M180	M180	4.13758	2.24792	0.984287	4.1892	1.65989	0.897655	0.351598	1.7134	13.1	15.75	12.9286	16.3571	4.96667	6.01845	3.275	4.9	40.1174	39.9327	35.7211	40.9004
65	M227	M227	2.76794	2.17037	1.56401	4.01507	1.16576	0.818172	0.562437	1.66581	14.8333	17.5	15	16.5714	4.532	5.18264	3.8375	4.36833	42.1164	37.6974	35.9612	41.4889
66	M240	M240	4.05889	2.78736	1.7174	3.61711	1.58406	1.08097	0.603928	1.55764	14.0714	18.5833	13.9286	12.1429	5.62633	6.7625	4.7	5.81333	39.0269	38.7811	35.1653	43.0632
67	M231
68	M222	M222	3.15973	2.2622	1.35199	3.3406	1.39922	0.940194	0.540031	1.5298	13.2143	21.6667	16	13	5.12567	4.91326	4.275	4.30833	44.2829	41.561	39.9433	45.7942
69	M071	M071	4.56696	2.85472	2.03767	4.82755	1.8385	1.11889	0.768793	2.02396	16	21.6667	13.5	20.4286	6.20667	6.09769	4.4	6.01833	40.2565	39.1944	37.7291	41.9252
70	M184	M184	4.65299	2.93044	1.39398	2.47198	1.89604	1.11766	0.492618	1.03096	16.7143	20.5833	15.3571	20.5	5.92767	5.98444	4.575	5.225	40.7488	38.1395	35.3389	41.706
71	M242	M242	3.79399	2.56154	1.4084	4.47776	1.50014	1.05151	0.498241	1.99264	12.4286	22.5833	11.2857	14.5714	5.19167	5.71667	3.0125	4.94167	39.5399	41.0497	35.3763	44.5008
72	M186	M186	2.93966	2.22837	1.22005	3.50244	1.23613	0.866411	0.445028	1.5517	15.2857	18.9167	15.1429	17	5.32133	4.98262	3.6	4.73667	42.05	38.8809	36.4762	44.3034
73	M238	M238	2.82706	2.65801	1.40754	3.89913	1.12569	1.05476	0.493173	1.64752	10.8571	22.1667	13.0714	12.3571	5.2003	6.4625	4.4375	5.42833	39.8184	39.6823	35.038	42.2535
74	M241	M241	4.86121	3.14668	1.6836		2.08218	1.35137	0.613821		14.6429	18	11.9286	17.2143	5.44074	6.8875	4.8875	5.61333	42.8325	42.9457	36.4588	44.7187
75	M189	M189	4.60603	2.8384	1.92311	4.10797	1.87122	1.07117	0.691228	1.72191	18.0714	21.4167	19.7857	20.8571	5.87913	6.0491	4.1875	5.045	40.6254	37.7386	35.9432	41.9162
76	M182	M182	4.22841	3.25431	1.66516	3.00247	1.79873	1.30838	0.60258	1.28678	12.6429	19.5	12.9286	17.8571	5.639	6.11218	4.375	5.51333	42.5391	40.2046	36.1874	42.8574
77	M239	M239	4.47252	3.13276	1.48015	3.70968	1.70955	1.14002	0.512587	1.54269	15.6429	21.25	15.0714	17.8571	5.87333	6.2325	3.9625	5.37	38.2235	36.3903	34.6308	41.5856
78	M243	M243	3.00704	2.46488	1.22675	2.88687	1.16845	0.897337	0.457358	1.17888	13.2857	21.0833	14.0714	15.2857	3.34286	6.38333	3.875	5.80833	38.8572	36.405	37.2821	40.8361
79	M103	M103	3.25004	1.47982	1.58359	3.39441	1.3815	0.610241	0.609835	1.49775	16.5714	15.0833	16.1429	16.2143	5.793	4.95635	4.2625	5.65833	42.5073	41.2377	38.5096	44.124
80	M188
81	M105	M105	5.44615	2.22364	1.78485	3.53495	2.11556	0.84429	0.648527	1.44619	16	17.4167	16.9286	17.7857	3.852	6.04091	3.7625	5.89667	38.8451	37.9688	36.3352	40.9112
82	M187	M187			2.15377	4.05317			0.735952	1.63268	12.5714	21.325	17.8571	17.2143	5.24	5.31471	4.3875	4.92556		37.0798	34.1704	40.2814
83	M104	M104	4.25546	3.09705	1.6414	5.34056	1.81469	1.32523	0.616184	2.3105	15.2286	22.9167	16.2143	16.7143	4.71278	6.36333	3.9875	5.49231	42.6437	42.7901	37.5402	43.2633
84	M007	M007	3.91025	2.05065	1.56907	4.08314	1.58574	0.822465	0.563128	1.68815	12.0714	19.8333	14.5	14.9286	5.18867	5.424	3.8125	4.32219	40.5534	40.1075	35.8892	41.3445
85	M044	M044	4.76788	2.78574	1.72002	3.9412	1.94033	1.06549	0.634292	1.66717	17.9286	18.4167	16	21.5	5.78033	5.46222	4.5625	5.36833	40.6959	38.248	36.8771	42.301
86	M106
87	M034	M034	4.99338	3.70938	1.81289	4.39782	2.0434	1.46118	0.702909	1.83444	16.5	26.1667	15.0714	20.5714	5.311	6.80714	4.85	6.02667	40.9222	39.3914	38.7728	41.7124
88	M185	M185	4.32811	2.78245	1.7436	3.54248	1.74724	1.12184	0.650794	1.46049	17.4167	21.5	13.2857	19.1429	5.98133	5.95336	4.75	5.37667	40.3695	40.3183	37.3248	41.2278
89	M179	M179	3.57272	1.97814	1.14653	1.84166	1.32873	0.762201	0.393156	0.732702	10.7143	14.6667	15.5714	13.1429	5.05182		3.15	4.73889	37.191	38.5313	34.2909	39.7849
90	M196	M196	3.70907	2.13316	2.04622	4.61338	1.52668	0.797786	0.720386	1.70996	12.6	21.0417	12.4286	16.2857	5.26069	5.83	4.6625	5.09833	41.1608	37.3992	35.2057	37.0652
91	M200	M200	4.7522	3.24823	1.57118	3.7619	1.87567	1.26295	0.552375	1.53134	17.5714	21.8333	18.3571	20.5714	5.12458	6.37828	3.9875	4.99	39.4695	38.881	35.1567	40.7065
92	M087	M087	4.11144	2.32203	1.20923	2.68349	1.65676	0.77418	0.424487	1.11684	13.2857	17.8333	18.4286	18.8571	5.35767	5.64667	3.9	4.6	40.2964	33.3407	35.1039	41.619
93	M086	M086	6.65134	3.02441	2.02469	4.4204	2.53989	1.0077	0.734488	1.64504	17.8571	23	13.5714	17.2143		7.25437	4.7875	5.99167	38.1861	33.3189	36.2766	37.2149
94	M178	M178	4.70808	2.38722	1.59159	5.12487	1.92766	0.986058	0.591567	2.25779	14.5714	20	14.1429	17.8571	5.70567	6.11094	4.275	5.07333	40.9437	41.3057	37.1682	44.0556
95	M171	M171	3.57582	2.74761	1.60226	3.34773	1.42736	1.09046	0.579777	1.37947	17.9	23.75	13.9286	17.8571	4.34641	5.98	4.375	5.24833	39.917	39.6878	36.1849	41.2062
96	M084	M084	4.55826	1.98838	1.20541	3.06036	1.91898	0.763498	0.436713	1.29004	18.2143	19.6667	16.1429	27.4524	4.17892	4.71	3.45	3.79524	42.099	38.398	36.2293	42.1531
97	M173	M173	4.67136	2.08477	1.65789	3.65233	1.86539	0.824238	0.576093	1.53219	15	15.8333	12.7857	15.2143	5.69133	5.21127	5.2	5.20667	39.9325	39.5362	34.7485	41.9511
98	M266	M266	4.1988	1.88223	2.12701	2.469	1.64722	0.669427	0.70401	0.844077	16.3333	14.8333	16.9286	10.5714		7.55833	4.7875	5.83	39.2308	35.5656	33.0986	34.187
99	M263	M263	3.83967	3.64447	1.73654	2.81568	1.6332	1.55301	0.664155	1.27149	14.9643	24.3333	14	16.9286	5.20691	5.56538	4.75	5.05	42.5349	42.6127	38.2458	45.1573
100	M267	M267	4.10388	2.1013	1.72986	3.10782	1.62081	0.761454	0.623099	1.31403	16	15.6667	12.7857	16.2857	5.61946	5.25398	3.6375	4.795	39.4946	36.2373	36.0201	42.2814
101	M271	M271	3.08888	1.65435	1.52705	3.30552	1.23031	0.628593	0.57872	1.40734	13.7024	13.9167	15.9286	17.1429	5.572	5.74935	4.1875	5.34167	39.8302	37.9964	37.8978	42.5753
102	M085
103	M099	M099	3.06625	1.6113	1.4239	4.03159	1.27424	0.664182	0.545138	1.61056	11.4286	18.4167	17.2143	11.5714	4.72967	5.52917	4.2375	5.42	41.5568	41.2204	38.2847	39.9486
104	M096	M096	3.4478		1.53256	2.29877	1.40421		0.551638	0.993482	14.9643	19.55	15.5714	16.7143	5.72467	5.475	4.125	4.93333	40.7278		35.9946	43.218
105	M083
106	M088	M088	4.27485	2.69783		3.44624	1.75242	0.931564		1.47502	18.6429	20.75		18.1429	4.63467	5.48333		5.53636	40.9938	34.53		42.801
107	M270	M270	3.8082	3.56337	1.57624	2.97045	1.56051	1.3101	0.594232	1.21031	12.1429	21.0833	13.3571	12.9286	4.73528	6.12227	4.15	5.41333	40.9778	36.7657	37.6994	40.745
108	M198	M198	4.03929	2.20598	1.3765	3.63076	1.75721	0.901126	0.483477	1.55468	12	15.1667	11.7143	17.5714	5.16667	5.67768	3.9625	4.99759	43.5028	40.8492	35.1236	42.8196
109	M141	M141	3.58493	2.86981	1.67332	4.58108	1.40781	1.11201	0.584777	1.881	14.4286	23.5	17.3571	20.9286	4.56533	5.93958	3.225	4.88583	39.2701	38.7486	34.947	41.0601
110	M250	M250	4.0232	2.71511	1.62007	3.38973	1.72536	1.07343	0.63109	1.44448	16.9286	22	15.7143	17.8571	4.80433	5.48618	4	5.51167	42.8851	39.5352	38.9545	42.6134
111	M255	M255	4.28569	2.42048	1.59884	3.23778	1.75676	0.920805	0.58284	1.32159	14.3571	19.3333	12.3571	14.6429	4.94367	6.33529	4.3375	5.27	40.9913	38.0422	36.4539	40.8178
112	M146	M146	4.41499	2.71057	1.84999	4.20343	1.52653	1.04503	0.645692	1.73071	16.1429	20.5	12.4286	16.3571	4.42518	5.28	4.7625	4.58667	34.576	38.5538	34.9025	41.1737
113	M254	M254	3.75516	2.73447	1.62191	3.58725	1.51607	1.07046	0.620264	1.54836	13.9286	20.25	13.1429	15.3571	5.06567	5.82708	4.15	5.045	40.3729	39.147	38.2429	43.1627
114	M066	M066	4.79612	2.46619	2.18588	2.65698	1.92079	0.887828	0.816764	1.11849	19.3571	24.2	17.5		5.595	6.28929	4.5375	3.7	40.049	36	37.3655	42.0963
115	M068	M068	4.78797	2.73338	1.67035	3.74743	1.78425	1.07314	0.633677	1.51976	12.3857	17.75	14.2143	16.7857	4.47357	6.69062	4.425	5.14333	37.2652	39.2605	37.9368	40.5548
116	M218	M218	4.2006	2.81063	2.04842	3.24329	1.7862	1.17148	0.781234	1.34874	17.7143	20.4167	15.0714	16	6.271	6.39852	4.675	5.69833	42.5225	41.6804	38.1383	41.5856
117	M215	M215	5.92657	3.12401	2.03094	3.36088	2.04285	1.17252	0.73649	1.4408	12.7143	18.75	18	12.8571	5.35067	6.11111	4.7875	5.17333	34.4693	37.5325	36.2635	42.8699
118	M136	M136	5.15278	3.17388	1.83444	4.07092	2.10775	1.22062	0.701127	1.58515	13.7143	19.95	14.5714	18.5714	5.25633	6.5	4.4375	5.31333	40.9051	38.4584	38.2203	38.9383
119	M217	M217	4.31457	1.97544	1.4767	2.71117	1.81199	0.794867	0.526377	1.14104	15.881	18.5833	16.8571	18.2857	5.62433	5.87646	4.125	4.33667	41.9971	40.2376	35.6454	42.0867
120	M134	M134	4.35404	2.8342	1.86656	4.56757	1.82448	1.15816	0.708307	2.03922	13.7143	22.1667	15	21.5714	5.45567	5.82655	4.2875	5.5	41.9032	40.8638	37.9472	44.6455
121	M147	M147	4.87841	2.44345	1.58036	3.90541	2.01533	0.949105	0.592738	1.55238	15.0714	16.8333	17.1429	11.6857	4.81383	5.84152	4.3875	5.66405	41.3112	38.8427	37.5065	39.7496
122	M131	M131	4.03917	3.65969	1.66568	4.06573	1.66907	1.48823	0.615004	1.80784	17.8571	25.9167	12.5714	19.5714	5.09125	6.23526	4.275	4.88	41.3221	40.6654	36.9222	44.4653
123	M032	M032	3.7548	1.64037	1.67193	4.94541	1.38803	0.576909	0.587471	1.9704	11.5714	16	14.9286	18	5.24633	5.70572	4.1875	4.88286	36.9667	35.1695	35.1372	39.8431
124	M004	M004	5.23747	2.80241	2.14566	3.49985	2.14709	1.06121	0.850836	1.49654	18.7857	22.5833	16.0714	18.4286	5.446	6.22321	4.7875	5.46667	40.9949	37.868	39.6539	42.7602
125	M013	M013	5.98927	3.61191	2.26776	4.61038	2.25543	1.42727	0.85295	1.74455	17.5714	20.6	17.6429	17.7143	4.78233	6.596	4.875	5.62333	37.6578	39.5158	37.612	37.8395
126	M014	M014	3.19062	2.39061	1.90896	3.96403	1.20184	0.930902	0.704289	1.60136	14.0714	17.5833	16.3571	18.6429	4.709	5.98571	4.5	5.39167	37.6678	38.94	36.8938	40.3973
127	M015	M015	2.85082	2.64109	1.72841	4.23909	1.15889	1.02567	0.656664	1.76504	13.9167	21.0833	14.7143	26.7143	4.60267	5.10768	4.15	4.24333	40.651	38.8351	37.9924	41.6372
128	M234	M234	3.903	2.22162	1.70166	3.91185	1.76618	1.02303	0.65591	1.73043	17.0714	21.9167	15.7143	20.2857	4.90867	4.57	4.5375	5.15	45.2519	46.0488	38.5453	44.2356
129	M224	M224	3.16858	2.15239	1.40047	2.90584	1.26485	0.865439	0.488749	1.1793	14.0714	15.4167	13.8571	16.4286	5.18033	6.2375	4.0125	4.53667	39.9186	40.2083	34.899	40.5837
130	M225	M225	5.16694	2.63364	1.53319	4.45804	2.15934	1.01708	0.559682	1.84761	14.2857	18.3	14.0714	18.2857	5.76619	6.85735	4.35	5.20333	41.7914	38.6189	36.5045	41.4444
131	M237	M237	3.93173	2.81428	1.6669	3.46686	1.53288	1.08509	0.590465	1.44101	13.7857	14.9167	12.1429	15.2857	4.61595	6.02386	4.35	4.95294	38.9873	38.5566	35.4229	41.5653
132	M236	M236	3.66657	2.59442	1.62694	3.55275	1.48339	1.00944	0.547567	1.40295	12.7857	19.5833	13.3571	17	5.71933	5.86204	4.2875	5.27833	40.4573	38.9081	33.6562	39.4893
133	M233	M233	4.52361	2.26058	2.01519	2.9552	1.97512	0.920075	0.801089	1.2851	16.3571	19.3333	15.7143	14.9286	4.46633	5.53523	4.4	4.20242	43.6624	40.7008	39.7526	43.486
134	M165	M165	4.24257	3.06052	1.78016	4.89572	1.61645	1.17015	0.639925	2.02455	17.9286	17.1667	16.3571	23.4286	4.80367	7.375	4.6125	4.93125	38.1008	38.2336	35.9477	41.3534
135	M235	M235	3.66199	2.33626	1.68591	3.5977	1.38042	0.843176	0.568283	1.43928	12.6429	16.1667	12.7143	16.1429	4.57833	6.22813	3.8875	4.68	37.6957	36.0909	33.7079	40.0055
136	M162	M162	4.3316	2.25285	1.67279	4.42087	1.64034	0.835375	0.585844	1.75331	16.5714	18.1667	16.3571	14.5714	5.698	5.88833	4.2625	5.30333	37.8693	37.0808	35.0221	39.6598
137	M016	M016	4.36862	2.21478	1.70976	3.74916	1.82368	0.927666	0.661302	1.61266	17.4286	22.4167	18.5714	19.1429	5.458	4.70179	4.2	5.13	41.745	41.8852	38.6782	43.014
138	M030	M030	3.66868	2.49462	1.69368	3.8128	1.41132	0.913746	0.625586	1.50683	13.3571	20.8333	16.3571	17.1429	5.25867	5.94076	4.4375	4.87727	38.4694	36.6286	36.9366	39.5201
139	M018	M018	3.58327	2.10677	1.6846		1.35927	0.835627	0.596095		13.9286	22.4	15.8571		4.27733	4.56	4.125		37.9337	39.6639	35.385
140	M101	M101	4.21636	2.95443	1.41218	2.89491	1.76087	1.19608	0.532048	1.19887	16.5714	23.8333	14.5714	15.7143	5.26133	6.062	3.675	5.05833	41.7628	40.4843	37.6757	41.4128
141	M002	M002	5.48135	3.30501	1.6972	4.13898	2.06921	1.30723	0.585985	1.53575	15	21	15.2857	14.7143	6.37533	6.60333	4.45	5.84	37.7501	39.5529	34.5265	37.1044
142	M029	M029	5.03257	2.7221	1.60256	3.38855	2.07575	1.10989	0.595861	1.43337	16.7857	24.6667	16.7143	18.6429	5.4595	5.27825	4.2	4.90333	41.2463	40.7734	37.1817	42.3003
143	M003	M003	3.71899	1.77358	1.90381	3.2695	1.42918	0.707108	0.704222	1.31058	17.5714	18.75	17.7143	16.5714	5.27167	5.88095	4.1625	4.74333	38.4291	39.869	36.9902	40.085
144	M248	M248	5.04271	3.53457	1.83903	4.42069	2.05243	1.32291	0.714391	1.92151	14.8571	26.75	18.2857	17.3571	5.065	5.39762	4.5125	5.15833	40.7008	37.4278	38.8462	43.4664
145	M017	M017	4.20819	3.53618	1.78704	3.36699	1.59176	1.29689	0.635481	1.33308	14.5714	20.3333	12.4286	13.4286	6.15167	6.16458	4.7625	5.525	37.8253	36.675	35.5605	39.5925
146	M082	M082	3.76246	2.4191	1.66576	3.25806	1.33792	0.896266	0.57801	1.30808	14.2857	20.25	13.7143	14.0714	5.154	6.8125	4.3625	5.56528	35.5598	37.0496	34.6995	40.149
147	M078	M078	4.53306	2.72026	1.52201	3.89477	1.80232	0.974368	0.577168	1.60985	12.3429	22.75	15.5	19.5714	5.543	5.30909	3.7125	4.80818	39.7595	35.8189	37.9215	41.3338
148	M264	M264	4.23582	2.94946	1.96293	4.74358	1.72254	1.17979	0.747245	1.9708	15.5952	19.6667	15	23.4286	5.52933	6.44286	4.5875	5.14333	40.6659	40.0001	38.0678	41.5466
149	M142	M142	5.34586	3.0476	1.50562	3.78627	2.1348	1.19256	0.547179	1.54679	14.7143	23.1667	13.6429	20.2857	5.03467	5.48615	4.0375	5.115	39.9338	39.1313	36.3425	40.8525
150	M139	M139	4.81633	3.30203	1.73283	4.56418	2.01323	1.32146	0.650112	1.8933	15.5714	27	14.5	20.5714	5.407	6.61765	4.9375	5.835	41.8001	40.0196	37.5174	41.4816
151	M047	M047	4.24801	2.68934	1.44711	3.69987	1.67771	1.0332	0.520306	1.57721	20.0714	23	12.2143	18.2143	5.00967	5.69833	3.3625	4.475	39.4941	38.4183	35.9547	42.6286
152	M261	M261	4.82085	3.06166	1.74943		1.91553	1.14136	0.670762		17.2857	26	15.4286		4.49867	6.08333	4.2375		39.7344	37.2793	38.3418
153	M257	M257	4.92373	2.58226	1.74538	3.59923	2.12936	0.978037	0.659756	1.54952	17.1429	18.9167	13.3571	15.8571	5.36503	6.00208	4.425	5.06	43.247	37.8752	37.8001	43.0513
154	M140	M140	5.16901	2.52888	1.75787	3.66033	2.053	0.951926	0.610016	1.447	18.8571	22.0833	12.3571	17.0714	5.44133	6.55298	4.2375	4.95	39.7175	37.6422	34.7019	39.532
155	M258	M258	3.81814	2.4699	1.63444	3.94837	1.60166	0.965425	0.61321	1.58435	15.1429	24.2	17.9286	20.1429	5.45733	6.59091	4.7125	5.04	41.9487	39.0876	37.5179	40.1268
156	M011	M011	3.33047	1.97785	1.35939	2.90133	1.36719	0.79617	0.521087	1.3026	11.8571	16.5833	14.5714	13	4.72867	6.15828	3.95	4.47917	41.051	40.2542	38.3324	44.8967
157	M008	M008	2.75847	1.77063	1.61029	2.16637	1.08877	0.670561	0.590333	0.830581	11.7857	18.9167	13	11.2857	5.699	5.92222	4.3875	5.11	39.47	37.8714	36.66	38.3397
158	M158	M158	4.1645	2.57014	1.96976	4.0934	1.71364	1.02335	0.712685	1.82469	13.5714	21.5833	14.7857	16.7143	5.75333	6.141	4.65	4.86087	41.1488	39.8171	36.1813	44.5765
159	M194	M194	3.92117	2.23211	1.75567	2.64402	1.64602	0.890798	0.701937	1.12833	14.125	18.9167	14.9286	19.8571	5.269	5.89649	4.6125	4.8	41.9778	39.9083	39.9811	42.6748
160	M155	M156	5.09758	2.4429	1.94202	3.58448	2.20934	1.04117	0.783725	1.58432	19.3571	17.8333	17	20.4286	5.15967	6.65088	4.5625	5.17167	43.341	42.62	40.3562	44.1996
161	M033	M033	4.00367	2.66445	1.57794	3.52637	1.61747	1.04699	0.592554	1.4596	13.6429	20	16.4286	19.0714	5.63767	5.85667	3.7875	5.22	40.3996	39.2947	37.5523	41.3909
162	M163	M163	4.39633	2.06221	1.79392	3.77222	1.85948	0.876971	0.691936	1.55163	14.7143	19.75	15.2857	15.7143	4.7455	5.463	4.625	4.98278	42.2961	42.5257	38.5711	41.1331
163	M052	M052	4.49075	2.65381	1.86184	2.9329	1.67844	0.991905	0.677034	1.17652	15.1429	21	16.1429	11.8571	5.84967	5.90179	4.4875	5.12333	37.3754	37.3767	36.3636	40.1146
164	M079	M079	6.40803	4.16724	1.85543	5.62496	2.60382	1.60487	0.664729	2.319	19.5714	29.6667	14.4286	18.6429	6.478	6.84177	4.8125	5.88667	40.6337	38.5114	35.8261	41.227
165	M260
166	M049	M049	3.52932	3.47338	1.78518	3.34429	1.3582	1.32527	0.659717	1.36782	15.0714	22.9167	19.0714	15.7857	5.84267	5.52666	4.2875	4.87333	38.4834	38.1552	36.9553	40.9001
167	M247	M247	3.14685	2.2566	1.67381	3.56731	1.34865	0.913298	0.592377	1.47027	15.5714	23.3333		19.3571		5.55119	3.525	4.56667	42.8571	40.4722	35.3908	41.2151
168	M245	M245	4.20211	2.65677	1.84454	4.17319	1.7179	1.06512	0.695242	1.73971	15.5714	16.5833	15.5	14.7143	5.54325	5.51857	4.475	5.81167	40.882	40.0908	37.6918	41.6878
169	M048	M048	5.1329	2.82439	1.26835	3.12025	2.00367	1.08863	0.46787	1.28727	12.381	22.4167	12.7857	16.7857	6.282	7.28846	4.7625	5.20833	39.0358	38.5439	36.888	41.2553
170	M253	M253	4.7507	2.62065	2.26863	4.37098	1.85568	0.994567	0.812978	1.69718	13.1429	16.1667	17.6429	23.2857	6.669	7.04063	4.8375	5.73	39.0611	37.9512	35.8357	38.8283
171	M138	M138	5.79977	3.62773	2.50118	3.74098	2.52225	1.49056	0.934974	1.64296	17.1429	19.6667	15.5714	19.1429	5.763	6.11667	4.925	5.25333	43.4887	41.088	37.3812	43.9179
172	M191	M191	3.80159	2.31589	1.14835	3.95479	1.45734	0.863448	0.390082	1.53676	13.5714	13.75	12.7143	12.4286		6.04118	3.675	5.05	38.3349	37.2837	33.969	38.8581
173	M268
174	M116
175	M035
176	M056
177	M083
178	M132	M132	3.99268	2.84673	1.54346	3.65388	1.64674	1.12829	0.59634	1.58729	15.6	18.5	16.6429	21.7143	4.75983	5.82719	4.5	4.475	41.2439	39.6348	38.6367	43.4413
179	M164
180	M223	M223	4.37811	2.79447	1.91744	3.80399	1.82057	1.05934	0.684339	1.60764	13.7143	18	12.7143	12.9286	5.59	7.37368	4.825	5.58333	41.5836	37.9085	35.6901	42.2619
181	M272	M272	2.5924		1.89774	3.99257			0.694819	1.65268	10.1667		13.4286	17.8571			4.75	5.63333		37.3387	36.6129	41.394
182	M207
183	M176	M176	3.57121	1.94696	1.42523	3.34734	1.42134	0.730302	0.496279	1.38363	13.3571	17.5	13.6429	15.0714	4.89759	4.855	4.0375	4.98	39.7998	37.51	34.8211	41.3351
