# Supplementary material for: Partial Dominance, Overdominance and Epistasis as the Genetic Basis of Heterosis in Upland Cotton (Gossypium hirsutum L.)
Source: PLoS One. 2015 Nov 30;10(11):e0143548. doi: 10.1371/journal.pone.0143548 (PMC4664285; doi:10.1371/journal.pone.0143548)
Supplement: S2 File — (XLS) [file pone.0143548.s004.xls]

## Sheet: SSR MARKERS
data type f2 intercross
183 450 0
*GH60	H	H	B	B	H	H	H	A	H	H	B	H	H	H	B	H	A	H	H	H	H	H	H	B	H	A	H	B	H	H	H	A	H	H	H	H	H	H	H	A	H	A	B	A	H	-	H	H	H
*BNL1026	H	H	H	H	B	A	H	A	H	A	H	H	H	B	H	H	B	H	H	H	B	A	B	H	H	H	H	B	H	A	B	H	B	A	H	H	H	H	H	H	H	B	A	A	H	H	B	H	B
*BNL1040	H	H	H	B	-	B	B	-	-	A	H	B	B	A	H	H	B	H	H	B	A	H	H	A	B	H	B	H	H	H	A	H	A	H	H	A	H	H	H	B	B	H	B	B	B	B	H	B	H
*BNL1053	H	A	A	H	H	H	A	A	B	A	H	H	H	A	A	B	B	A	H	H	A	A	H	B	H	A	H	H	A	A	H	B	A	H	H	H	H	H	A	H	A	B	A	H	H	A	B	B	A
*BNL1167	H	H	B	H	H	H	A	-	-	-	H	B	A	H	H	H	B	A	B	H	H	A	H	H	B	H	H	H	H	H	H	H	A	H	B	H	H	A	B	H	H	B	H	H	H	B	H	A	A
*BNL1317	A	H	A	H	H	A	A	A	B	H	B	A	A	B	A	A	H	A	H	B	H	H	H	B	A	A	B	H	B	H	H	H	A	B	A	A	A	A	H	A	B	H	A	A	H	H	A	H	H
*BNL1495	H	H	H	B	H	B	H	A	H	A	H	H	B	A	H	H	-	B	B	B	A	A	B	A	B	H	B	H	-	A	-	A	A	H	-	A	A	-	H	-	B	H	B	B	B	B	B	H	H
*BNL1521	H	A	A	H	A	A	A	A	A	B	H	B	-	H	A	H	H	A	H	B	B	H	A	A	B	A	A	A	A	B	B	H	H	H	H	B	A	H	H	A	H	H	H	H	H	B	B	A	B
*BNL1552	A	A	H	A	A	H	A	H	A	H	-	H	A	A	H	A	H	H	A	B	A	A	H	H	A	A	H	H	H	A	A	-	-	B	H	H	A	A	B	A	A	A	H	A	A	-	A	A	B
*BNL1694	-	-	-	-	-	-	-	-	-	-	-	-	-	-	-	H	A	H	A	H	B	A	A	A	B	H	A	B	B	H	H	B	B	H	H	H	B	H	H	H	B	H	B	A	B	H	H	B	A
*BNL243	H	H	H	B	A	B	H	A	H	H	H	H	B	A	B	H	B	A	B	B	H	A	B	-	H	A	B	H	H	A	H	H	H	H	H	A	A	B	A	H	A	A	A	H	H	B	B	H	H
*BNL2449	B	H	H	B	B	B	B	A	H	A	H	H	B	A	H	H	B	H	B	B	A	A	H	A	B	H	B	H	B	A	A	A	A	H	H	H	A	H	H	B	B	H	B	B	B	B	B	B	H
*BNL2469	H	B	A	H	H	B	A	A	A	A	H	H	H	H	B	H	H	A	A	H	H	B	B	H	H	H	H	A	H	B	H	A	H	B	H	H	H	A	B	H	H	A	A	H	H	A	B	A	B
*BNL2485	A	H	H	H	H	A	H	A	B	B	H	H	B	A	H	A	H	H	H	B	B	B	H	A	H	A	A	A	A	B	H	B	H	H	H	H	H	H	H	A	A	H	H	H	H	A	A	B	B
*BNL2495	H	B	H	H	B	H	A	A	H	B	A	B	B	B	B	B	B	H	H	B	H	B	B	B	B	H	B	H	H	H	B	A	A	H	B	H	B	B	H	H	H	A	B	B	B	B	A	H	A
*BNL2496	H	B	H	H	H	H	H	A	H	B	B	H	A	H	A	B	H	H	H	B	B	H	H	H	B	H	H	B	A	H	B	H	A	H	A	H	H	H	H	H	H	B	A	H	H	A	H	H	A
*BNL2766	H	H	H	H	B	A	H	A	H	A	H	H	H	B	H	H	B	H	H	H	B	A	B	H	H	H	H	B	H	A	B	H	B	A	H	B	H	H	H	H	H	B	A	A	H	H	B	H	B
*BNL2827	H	A	H	H	A	B	-	A	B	H	H	A	A	H	A	B	B	H	B	B	H	B	H	H	B	H	H	A	B	B	A	H	H	H	A	A	H	H	H	H	B	B	A	H	B	B	H	B	B
*BNL2877	B	H	B	B	B	H	H	H	A	H	A	H	H	B	H	B	H	A	H	H	A	B	H	H	A	A	A	B	A	B	H	B	B	A	A	B	H	A	H	H	A	B	A	H	A	B	B	A	B
*BNL2895	B	A	H	A	H	H	H	A	A	H	H	B	A	H	H	H	H	H	B	H	H	H	H	H	A	B	A	B	H	H	H	B	A	A	B	H	H	A	B	B	H	H	A	H	A	A	B	H	B
*BNL2960	A	H	H	H	A	A	B	A	H	A	H	A	H	A	H	H	A	H	H	A	H	H	H	B	A	A	B	A	H	H	B	A	B	H	H	A	H	H	H	B	A	H	A	A	H	H	H	H	H
*BNL3033	-	B	A	H	H	B	A	A	A	A	H	H	H	H	B	H	H	A	A	H	H	B	B	H	H	H	H	A	H	B	H	A	H	B	H	H	H	A	B	H	H	A	A	H	H	A	B	A	B
*BNL3085	H	H	H	A	H	A	H	A	H	H	H	A	B	A	B	H	H	H	A	A	B	A	A	H	H	H	H	H	B	A	A	A	H	H	H	H	H	H	H	A	B	H	H	H	H	A	B	A	H
*BNL3171	A	A	A	H	B	H	H	A	A	H	B	H	A	H	A	H	B	A	H	B	H	A	H	B	H	H	H	H	H	A	H	B	A	B	H	H	H	A	H	A	H	A	A	H	B	A	H	H	A
*BNL3261	A	H	H	H	A	H	A	A	A	H	A	H	A	H	A	A	H	A	B	B	A	H	H	H	A	H	H	H	A	H	A	H	B	H	H	A	A	H	A	H	B	H	B	H	H	H	H	H	H
*BNL3281	A	H	B	B	H	H	H	A	H	H	H	A	A	H	H	B	A	H	H	H	A	A	H	A	A	H	H	H	H	H	H	H	H	H	H	H	H	H	H	H	H	A	H	H	H	A	B	B	B
*BNL3442	H	A	H	H	H	H	H	A	A	A	H	H	H	A	H	B	H	A	H	B	H	H	H	B	A	A	H	A	H	H	H	A	H	B	H	B	H	A	A	A	B	A	A	H	H	A	H	H	A
*BNL3447	A	B	H	H	H	A	H	A	H	H	H	H	H	B	B	H	H	A	H	B	B	B	H	A	H	H	B	H	H	B	A	B	A	B	A	B	B	B	B	B	A	H	H	A	H	B	A	A	A
*BNL3567	H	A	H	H	B	A	A	A	H	H	H	H	H	H	A	H	B	A	A	B	A	B	A	H	H	A	A	A	H	B	A	A	A	B	A	A	H	B	B	H	A	H	A	A	H	H	B	H	H
*BNL3594	H	H	H	H	H	B	H	A	H	B	A	H	H	H	A	H	H	B	H	B	H	B	H	H	B	A	A	B	A	H	H	H	A	B	H	A	B	H	H	A	A	B	A	H	B	A	H	A	H
*BNL3650	H	H	H	H	-	-	-	-	-	-	-	-	B	H	B	H	B	A	A	B	A	H	A	H	H	A	A	A	H	H	A	A	A	H	A	A	H	B	H	H	A	H	A	A	H	H	B	H	H
*BNL3937	A	A	B	H	A	H	A	A	H	A	A	-	H	B	H	H	B	H	A	H	B	H	A	B	A	B	A	B	H	H	H	H	A	B	H	B	B	H	A	H	B	H	B	A	H	A	A	A	H
*BNL3990	H	H	B	B	H	H	A	A	H	A	H	B	A	H	H	H	B	H	B	H	H	A	H	H	B	H	H	H	H	H	H	-	A	H	B	H	H	A	B	H	H	B	H	H	H	B	H	A	A
*BNL4028	B	A	A	H	H	H	A	A	H	H	H	H	H	H	B	H	H	H	A	B	A	A	H	H	H	H	H	H	H	A	A	H	B	H	A	B	A	H	H	A	H	B	H	B	H	H	B	A	A
*BNL4030	H	H	H	A	H	A	A	A	H	H	H	B	B	H	B	H	B	H	B	B	H	B	H	H	B	H	B	A	H	H	B	B	B	B	B	H	H	B	H	H	B	H	H	H	H	B	B	B	H
*BNL569	H	H	H	H	B	B	H	A	H	A	B	H	B	H	H	H	B	H	H	B	H	H	H	A	B	H	H	H	H	H	H	H	H	A	H	H	H	H	H	H	H	H	B	B	H	H	A	B	B
*BNL598b	A	A	H	H	H	H	A	A	H	B	A	A	A	A	B	B	B	H	B	B	H	B	H	B	A	H	H	A	B	H	B	A	A	A	B	-	-	H	H	B	A	A	H	H	B	B	H	H	A
*C211b	B	B	B	H	B	H	B	A	A	A	A	H	B	H	B	H	H	B	A	H	A	H	H	A	H	H	H	H	A	H	H	H	B	A	H	-	B	H	A	H	B	H	B	H	H	-	H	H	-
*C2135	H	H	H	H	H	H	B	A	B	H	A	B	H	H	A	B	H	H	H	H	H	H	A	H	H	-	H	H	B	A	H	B	A	A	H	A	H	B	A	B	-	-	B	H	H	H	H	B	A
*C2115	A	H	H	H	A	H	A	H	A	B	A	H	A	H	A	A	H	A	B	B	A	H	H	H	A	H	H	H	H	H	A	H	B	H	H	H	A	H	A	A	B	H	B	H	H	H	H	H	B
*CER028	A	B	B	H	H	H	B	A	H	B	B	A	B	H	A	A	H	H	B	A	A	B	H	H	H	H	H	A	A	H	B	H	A	A	H	B	H	B	H	-	B	A	B	H	H	-	A	B	H
*CER036	H	A	A	A	H	H	A	B	H	A	B	H	H	H	A	B	H	H	H	-	H	B	H	H	-	B	H	H	-	B	A	H	H	A	H	H	H	H	B	H	B	B	H	H	-	H	H	A	A
*CER042	A	A	B	H	A	-	A	-	H	A	A	H	H	H	H	H	B	A	A	H	H	H	A	B	A	-	H	B	-	H	H	H	A	B	H	B	B	H	A	H	B	H	B	A	H	H	A	A	H
*CER095	H	H	H	B	H	H	H	A	H	-	H	H	B	H	B	H	B	H	H	B	H	A	B	A	A	H	B	B	A	A	A	-	H	A	-	A	A	B	A	H	A	A	H	H	A	B	H	H	H
*CER098	H	B	H	H	H	H	H	A	H	H	B	B	-	H	H	B	A	H	H	B	B	B	H	H	H	A	B	H	B	B	B	H	B	B	B	B	H	B	B	A	H	A	A	H	H	B	A	H	H
*CER123	H	H	H	H	H	B	H	H	B	H	H	H	H	H	H	H	B	B	B	B	H	B	A	H	B	H	B	H	B	B	H	H	H	H	H	A	H	H	H	H	B	B	H	H	B	B	H	B	B
*CER165	B	H	H	B	B	B	B	A	H	A	H	B	B	A	H	H	B	H	B	B	A	A	H	A	B	H	B	H	B	A	A	A	A	H	H	A	A	H	H	B	B	H	B	B	B	B	B	B	H
*CER167	B	H	H	H	B	B	B	-	H	A	H	B	B	A	H	H	B	H	B	B	A	A	H	A	B	H	B	H	H	A	A	A	A	H	H	A	A	H	H	B	B	H	B	B	B	B	B	B	H
*CER168	H	H	H	B	H	H	H	A	-	H	-	H	B	H	B	H	B	H	H	B	H	A	B	A	H	H	B	B	H	H	H	H	H	A	H	A	A	B	H	H	A	A	H	H	H	B	H	H	H
*CGR115	A	H	H	H	A	H	A	H	A	B	A	H	A	H	A	A	H	A	B	B	A	H	H	H	A	H	H	H	H	H	A	H	B	H	H	H	A	H	A	A	B	H	B	H	H	H	H	H	B
*CGR132	C	C	C	C	C	A	A	A	C	C	C	C	C	C	C	A	C	C	A	A	C	A	A	C	A	C	C	C	C	C	-	A	C	C	A	C	C	C	C	A	C	C	C	C	C	A	C	A	A
*CGR135	H	H	H	H	H	H	B	A	B	H	A	B	H	H	A	B	H	H	H	H	H	H	A	H	H	-	H	H	B	A	H	B	A	A	H	A	H	B	A	B	-	-	B	H	H	H	H	B	A
*CGR2663	D	D	D	D	D	B	D	D	B	D	D	D	D	B	D	D	D	D	D	D	B	D	D	D	D	D	D	D	D	D	D	B	B	D	D	D	D	B	D	D	D	B	D	D	D	-	B	B	B
*CGR5001	H	H	B	H	H	H	A	B	H	B	H	B	H	H	H	A	B	A	H	H	B	H	A	-	B	B	H	A	H	H	H	H	H	A	B	H	B	H	H	H	B	A	A	B	H	H	H	H	A
*CGR5009	A	H	H	H	-	H	A	A	-	A	H	A	A	B	H	A	H	H	H	B	H	H	H	H	A	B	B	H	B	B	A	H	-	B	H	H	A	A	H	H	B	-	A	A	H	H	H	H	-
*CGR5056	B	H	H	H	H	A	B	A	H	H	H	H	A	H	B	H	H	H	H	A	B	H	H	H	H	B	H	H	B	H	H	H	A	H	A	-	H	A	B	H	B	A	A	H	H	-	B	H	H
*CGR5108	-	A	H	H	H	H	H	A	A	A	A	H	A	H	A	A	B	A	H	B	A	B	A	A	H	A	B	H	H	B	A	B	A	H	A	A	H	H	B	H	H	B	A	A	B	-	B	H	B
*CGR5111	-	H	H	H	A	B	A	A	A	H	H	H	A	H	A	A	H	A	B	B	A	H	H	H	A	H	H	H	B	H	A	H	B	H	H	H	A	H	H	H	B	H	B	H	B	-	H	H	H
*CGR5124	C	A	C	C	C	A	C	A	C	C	C	C	C	C	A	C	C	A	A	C	C	C	A	C	C	A	C	A	A	C	A	A	A	C	C	-	C	C	C	C	A	C	A	A	C	A	C	C	C
*CGR5193	A	H	H	H	A	H	A	A	A	H	H	H	A	H	H	A	H	H	H	B	A	H	H	B	A	H	H	H	H	H	A	H	B	H	H	A	A	H	H	B	B	H	H	H	B	H	H	H	-
*CGR5202	H	H	H	A	B	B	H	H	H	B	A	H	H	H	H	B	H	H	A	B	B	B	A	H	B	H	H	B	B	H	H	A	H	H	H	A	B	H	H	H	H	H	-	A	A	-	H	A	A
*CGR5217	H	-	H	H	B	H	B	A	A	A	B	H	A	A	A	-	H	A	H	B	H	H	H	-	A	A	H	H	H	H	H	-	A	B	H	B	H	A	H	-	B	A	A	H	H	A	H	-	A
*CGR5221	H	B	A	H	H	B	A	A	A	A	H	A	H	H	B	H	B	A	A	H	H	B	B	H	H	H	B	A	H	B	H	A	A	H	B	H	H	H	B	A	A	A	H	H	H	A	B	H	B
*CGR5300	-	-	H	H	H	A	B	A	H	H	B	B	B	B	B	B	H	H	H	H	-	H	A	H	H	H	H	H	H	H	H	H	H	H	H	H	H	B	B	B	B	H	H	H	H	H	H	H	H
*CGR5331	C	C	C	C	C	C	C	A	A	A	C	C	C	C	C	C	A	C	C	C	C	A	C	A	C	C	C	C	C	C	C	C	C	A	C	C	C	A	C	C	C	C	C	C	C	C	C	C	A
*CGR5352	H	H	H	B	-	B	H	A	H	H	H	-	B	A	B	H	B	H	B	B	H	A	H	H	H	H	H	H	H	H	H	H	H	H	H	A	A	B	H	H	H	A	H	H	H	B	B	H	H
*CGR5355	H	A	H	H	B	A	A	A	H	H	H	H	H	H	A	H	B	A	A	B	A	H	A	H	H	A	A	A	H	B	A	A	A	H	A	A	H	B	H	H	A	H	A	A	B	H	H	H	H
*CGR5372	H	H	A	H	H	A	H	A	H	A	H	A	B	H	A	H	A	B	H	H	H	H	H	H	A	H	-	-	H	H	H	-	H	-	A	B	A	H	H	H	H	B	B	A	-	-	H	H	A
*CGR5390	H	H	H	B	H	B	-	-	H	A	H	H	B	A	H	H	B	B	B	B	A	A	B	A	B	H	B	H	H	-	H	A	H	H	H	A	A	H	H	H	H	A	-	-	B	B	B	H	B
*CGR5421	H	B	A	H	A	H	H	H	B	A	H	H	A	B	A	H	H	H	H	B	H	H	B	H	H	H	B	H	H	H	H	H	H	B	A	A	A	A	H	H	A	H	B	A	A	B	-	H	A
*CGR5423	A	H	A	A	B	H	H	A	H	H	A	B	A	H	-	B	H	H	A	A	H	B	H	H	B	H	B	A	H	H	A	H	A	A	H	H	B	B	A	A	B	H	H	H	H	H	B	B	B
*CGR5452	H	B	H	H	B	H	A	B	B	H	A	H	B	-	B	B	B	B	H	H	B	B	B	H	B	H	H	B	H	H	H	H	A	H	-	H	B	B	A	H	H	H	B	B	B	B	A	H	H
*CGR5534	B	A	A	B	H	H	H	A	A	H	A	H	H	B	H	H	H	B	H	H	H	B	H	H	A	H	A	B	H	H	H	H	H	A	A	B	H	A	H	H	A	B	A	H	H	B	B	A	B
*CGR5539	H	H	B	B	B	H	A	A	H	H	H	A	A	H	B	H	A	H	H	B	A	A	H	A	A	H	B	H	B	H	B	H	B	H	H	A	H	H	B	H	H	A	H	H	H	A	B	B	H
*CGR5548	A	H	B	H	B	H	H	A	B	H	H	H	H	H	A	B	H	H	H	H	H	H	A	A	B	A	H	H	A	B	B	A	A	A	H	H	B	H	B	A	H	H	H	B	B	A	H	B	B
*CGR5554	B	B	B	B	B	B	H	A	A	A	B	H	H	H	H	H	B	H	H	B	H	B	H	A	B	H	H	H	H	B	A	H	H	A	H	H	H	A	B	H	H	H	-	B	B	-	H	B	A
*CGR5576	C	C	C	C	C	C	A	C	A	C	C	C	C	C	C	C	A	A	A	C	C	C	A	C	C	C	C	C	C	C	C	C	A	A	A	C	C	A	A	A	C	A	C	C	C	C	C	A	C
*CGR5602	A	A	A	B	B	H	H	A	H	H	B	H	A	A	A	B	B	A	H	H	A	A	H	B	H	A	H	H	A	A	H	B	A	B	H	H	H	H	A	A	A	A	A	H	H	A	B	H	A
*CGR5660	C	C	A	C	C	C	A	A	A	A	C	A	C	C	C	C	C	A	A	C	A	C	A	C	C	C	C	A	C	C	C	A	A	C	C	C	C	A	C	C	C	A	A	C	C	A	C	A	C
*CGR5663	D	D	D	D	D	B	D	D	B	D	D	D	D	B	D	D	D	D	D	D	B	D	D	D	D	D	D	-	D	D	D	B	B	D	D	D	D	B	D	D	D	B	D	D	D	-	B	B	B
*CGR5675	B	B	H	H	H	H	A	A	H	H	H	B	H	B	H	H	B	H	H	B	H	B	A	A	H	H	B	H	H	B	H	A	A	B	A	H	H	A	B	H	A	B	H	A	B	-	H	A	H
*CGR5758	A	H	A	-	H	A	A	A	B	H	B	A	A	B	A	H	-	H	H	H	H	H	H	B	H	H	B	B	H	H	H	H	A	B	H	A	A	A	H	A	H	H	A	H	B	H	A	H	H
*CGR5801	H	A	H	H	B	A	A	A	H	H	H	H	H	H	A	H	B	A	A	B	A	H	A	H	H	A	A	A	A	H	A	A	A	H	A	A	H	B	B	H	A	H	A	A	B	-	B	H	H
*CGR5806	H	H	-	H	H	H	B	A	H	B	H	B	B	A	B	H	B	H	H	B	H	H	B	H	H	A	H	H	H	H	H	B	B	H	B	B	H	B	H	H	H	H	H	H	B	-	B	H	H
*CGR5808	-	A	-	H	B	H	H	A	A	H	B	H	A	A	A	H	B	A	H	H	-	A	-	B	A	H	-	H	-	A	-	B	A	B	H	H	H	A	A	A	B	A	A	H	B	-	-	H	A
*CGR5835	B	A	H	A	H	H	H	A	A	H	H	B	A	H	H	H	H	H	B	H	H	H	H	H	A	B	-	-	H	H	H	B	A	A	B	H	H	A	B	B	H	H	A	H	A	A	B	H	B
*CGR5867	A	H	A	H	H	A	A	A	B	H	B	A	A	B	A	A	H	A	H	B	H	H	H	B	H	H	B	-	B	H	H	H	A	B	A	A	A	A	B	H	B	H	A	A	B	H	A	H	H
*CGR5871a	H	B	A	H	H	H	A	A	A	A	A	B	A	H	B	H	H	A	H	H	H	B	B	H	H	H	H	H	H	B	A	H	H	B	H	H	H	A	H	H	H	A	A	-	H	H	B	A	B
*CGR5871b	H	B	B	H	H	H	H	A	B	B	B	A	B	H	A	A	H	H	B	H	B	B	B	H	H	A	H	H	A	B	B	H	H	A	H	B	H	B	H	B	H	A	B	-	B	A	A	B	H
*CGR5873	-	H	B	H	H	H	A	A	B	A	H	H	B	H	H	H	A	H	H	A	H	B	A	B	H	H	B	A	H	H	H	A	H	H	H	A	A	H	H	B	A	B	A	A	A	H	H	B	A
*CGR5883	H	A	H	H	H	A	A	A	H	H	H	H	H	H	A	H	B	A	H	B	A	H	A	H	H	A	A	A	H	B	A	A	A	H	A	A	H	B	B	H	A	H	A	A	B	H	B	H	H
*CGR5951	H	A	A	A	H	H	B	A	B	A	A	A	B	A	B	A	H	H	B	H	A	B	H	H	H	B	A	A	B	B	H	H	H	A	B	B	H	B	A	H	H	A	A	A	B	H	B	H	H
*CGR6017	H	B	H	H	H	H	B	A	B	H	B	A	B	H	H	H	H	H	H	H	B	A	H	H	H	H	H	A	H	A	H	H	H	H	H	B	H	B	H	H	B	H	B	B	H	A	A	H	H
*CGR6129	A	H	A	H	A	H	H	A	B	B	H	H	B	A	A	B	B	H	H	H	A	A	B	H	A	H	A	A	A	H	B	H	B	H	B	H	H	-	H	B	B	A	H	H	H	B	H	H	H
*CGR6154	A	H	H	H	A	H	A	A	B	A	H	B	H	H	H	B	H	H	H	H	H	A	A	B	H	A	H	H	H	H	B	A	A	A	H	A	B	H	B	A	H	H	H	B	H	A	H	B	H
*CGR6227	-	H	A	A	H	A	A	A	B	-	H	A	A	B	A	H	H	A	H	H	H	H	H	B	H	H	B	B	B	H	H	H	A	B	H	H	A	A	H	A	H	H	A	H	B	-	A	H	H
*CGR6254	H	H	H	H	H	A	H	A	A	A	B	H	H	A	H	H	A	H	B	A	B	H	B	H	A	A	H	H	A	H	B	B	H	H	B	H	B	H	H	A	H	B	B	H	H	-	H	B	B
*CGR6356	B	H	B	H	H	A	H	A	H	A	A	A	B	H	B	H	H	H	H	A	H	H	A	H	H	B	H	H	B	H	H	A	A	H	A	H	H	H	B	A	B	A	H	-	H	-	B	A	H
*CGR6378	B	H	H	H	-	H	H	A	H	H	A	A	B	H	B	H	H	H	A	A	H	A	A	H	H	B	H	H	B	H	H	A	H	H	A	H	H	H	H	A	B	A	H	H	H	H	B	A	H
*CGR6410	H	H	H	H	-	H	A	A	H	H	H	B	B	H	B	H	B	H	H	B	-	B	H	A	B	H	B	A	H	H	H	H	-	H	B	H	H	B	H	H	B	H	H	H	H	-	B	B	H
*CGR6508	H	H	H	H	H	A	B	A	H	H	H	A	H	H	B	B	H	H	H	H	A	H	B	H	B	B	A	H	H	H	H	A	H	B	B	B	B	H	H	B	H	B	A	H	A	B	H	H	H
*CGR6525	A	B	A	H	B	A	H	A	H	H	A	B	H	H	H	-	B	H	H	H	B	H	B	H	H	A	B	H	H	H	H	H	A	B	B	B	H	B	H	-	H	H	H	B	A	A	H	H	H
*CGR6528	H	B	B	H	H	H	H	A	H	H	B	H	B	A	A	H	B	H	H	H	B	H	B	H	A	H	H	A	H	H	B	H	H	H	H	B	A	-	H	H	B	A	B	B	H	A	A	H	A
*CGR6539	B	H	H	H	B	B	B	A	H	A	H	H	B	A	H	H	B	H	B	B	A	A	H	A	B	H	B	H	B	A	A	A	A	H	H	H	A	H	H	B	B	H	B	B	B	B	B	B	H
*CGR6547	H	B	A	H	H	H	H	A	B	A	H	H	H	H	A	-	A	A	A	B	B	A	B	B	H	H	H	H	H	A	B	-	H	B	H	H	B	H	H	A	H	H	H	H	B	-	B	H	H
*CGR6580	-	H	H	A	B	A	A	B	A	H	H	B	H	A	H	H	H	H	H	H	H	B	-	B	A	B	-	H	H	B	A	H	-	A	B	B	H	H	H	H	H	H	H	H	H	-	H	A	-
*CGR6586	H	H	A	B	H	A	H	A	H	A	H	A	H	H	A	H	A	B	H	H	H	H	H	H	A	A	H	H	H	H	H	A	H	A	A	H	A	H	H	H	H	B	B	A	H	A	H	H	A
*CGR6683	H	B	A	H	H	B	A	A	A	A	-	H	A	H	B	H	H	A	A	H	H	B	B	H	H	H	H	A	H	B	H	A	H	B	H	H	H	A	B	H	H	A	A	H	A	A	B	A	B
*CGR6695	H	H	H	H	H	H	H	A	H	A	H	H	A	H	A	B	H	A	H	A	H	A	A	A	B	H	A	B	A	A	B	A	A	A	H	H	B	H	H	H	H	A	H	A	H	H	B	H	H
*CGR6732	-	H	H	B	B	B	B	A	H	A	H	H	B	A	H	-	B	H	B	B	A	A	B	A	B	H	B	H	B	A	A	A	A	H	H	A	A	H	H	B	B	-	B	B	B	B	B	B	H
*CGR6749	H	A	H	H	-	H	-	A	H	H	A	H	H	H	A	H	B	A	A	-	H	B	-	H	H	A	A	A	-	H	A	A	H	H	H	A	-	A	H	H	H	H	A	A	-	H	B	H	A
*CGR6754	H	H	B	B	-	H	H	A	H	A	B	H	-	A	B	H	A	H	H	H	A	H	H	B	-	A	H	B	H	H	-	A	H	H	H	H	-	A	H	A	B	A	B	A	B	H	H	H	H
*CGR6771	A	H	H	H	H	H	A	A	B	A	H	A	A	B	A	A	H	H	H	B	H	H	H	A	A	B	B	H	H	H	A	H	H	B	H	A	A	H	H	H	B	H	A	A	H	H	H	H	B
*CGR6781	B	B	H	H	B	H	B	A	H	H	A	H	H	H	B	A	B	B	B	H	A	H	H	A	H	A	H	B	A	H	H	H	B	H	H	B	B	H	A	H	B	B	B	H	H	-	H	A	B
*CGR6802	H	B	A	H	H	B	A	A	A	A	H	A	H	H	B	H	B	A	A	H	H	B	B	H	H	H	H	A	H	B	H	A	A	B	H	H	H	A	H	H	A	A	A	H	H	-	B	A	B
*CGR6812	H	H	H	B	H	H	H	A	H	H	H	H	B	H	B	H	B	H	H	B	H	A	B	A	A	H	B	B	H	H	H	H	H	A	H	A	A	B	H	H	A	-	H	H	A	B	H	H	H
*CGR6836	H	B	B	B	B	H	B	A	H	H	H	A	A	H	H	B	A	-	H	B	A	A	H	A	A	H	B	H	B	H	B	H	B	H	H	-	H	H	H	H	H	A	-	H	H	A	B	B	B
*CGR6847	A	H	A	H	A	H	H	A	A	H	A	B	H	A	H	H	H	H	H	B	A	H	H	H	A	A	A	H	H	B	A	H	H	H	H	B	H	H	A	H	B	H	A	H	B	H	H	H	H
*CGR6857	-	A	-	H	H	H	A	A	H	H	H	H	H	H	A	H	-	A	H	B	A	H	-	H	-	A	A	A	H	H	A	A	H	H	-	A	H	B	B	H	A	-	A	A	B	A	B	H	H
*CGR6864	H	A	B	H	H	B	A	A	H	B	A	H	H	H	A	H	H	B	H	B	H	H	H	H	H	A	A	B	A	H	H	H	A	B	H	A	B	H	H	A	A	B	H	H	B	A	H	A	H
*CGR6867	H	H	H	A	H	A	H	A	H	H	A	A	B	A	B	H	-	H	A	A	B	A	A	H	H	H	H	H	B	A	H	A	H	H	H	H	H	H	H	A	B	H	H	H	H	A	B	A	A
*CGR6876	A	H	A	H	H	A	A	A	B	H	B	A	A	B	A	H	H	A	H	H	H	H	H	B	H	H	B	B	H	H	B	H	A	B	A	A	A	A	H	A	B	H	A	H	H	H	A	H	H
*CGR6880	H	B	H	H	B	H	A	A	H	H	A	H	H	H	B	B	H	B	H	H	B	B	B	H	B	H	H	B	H	H	H	H	A	H	B	H	B	B	A	H	H	H	B	B	B	B	A	H	H
*CGR6889	A	H	A	A	A	B	H	A	B	A	H	H	A	B	A	H	H	H	B	H	B	A	H	H	B	H	H	A	B	A	A	H	H	H	H	H	H	H	H	H	B	H	H	H	H	B	H	B	B
*CGR6930	H	B	H	H	B	H	A	A	H	H	A	H	B	H	B	B	H	B	H	H	B	B	B	H	B	H	H	B	H	H	H	H	A	H	B	H	B	B	H	H	H	H	B	B	B	B	A	H	H
*CIR099	H	H	B	H	H	H	H	A	H	H	B	H	H	H	H	B	A	H	H	H	H	H	H	B	H	H	H	B	H	-	H	A	H	A	H	H	H	B	B	H	H	A	B	A	H	H	H	H	H
*CIR112	D	B	B	D	D	D	D	D	D	D	D	D	D	B	D	D	D	D	B	D	D	D	D	B	D	D	D	B	B	B	D	D	B	D	D	B	B	B	D	D	B	D	D	D	D	B	B	D	B
*CIR139	C	C	C	C	A	C	C	A	C	C	C	C	C	C	C	A	C	C	C	C	C	C	C	C	A	C	A	C	C	C	C	C	A	C	C	C	C	C	C	C	C	C	C	A	C	C	C	C	C
*CIR200	B	D	D	D	B	B	B	D	D	D	D	D	B	D	D	D	B	D	B	B	D	D	B	D	B	D	B	D	D	D	D	D	D	D	D	D	D	D	D	B	B	D	B	B	B	B	B	B	D
*CIR216	H	B	B	H	H	A	H	A	H	H	B	B	H	B	H	B	H	H	H	A	A	H	H	H	H	H	H	B	H	H	H	A	A	A	H	H	B	H	H	H	H	A	A	A	H	A	H	H	B
*CIR228	H	H	H	B	H	H	H	H	B	B	H	H	B	H	H	H	H	H	H	B	B	B	B	A	A	A	A	A	A	B	B	B	H	H	H	H	H	H	H	A	A	H	B	H	H	A	H	B	B
*CIR291	C	A	C	C	C	A	A	A	C	C	C	C	C	C	A	C	C	A	C	C	A	C	A	C	C	A	A	A	C	C	A	A	A	C	A	A	C	C	C	C	A	C	A	A	C	C	C	C	C
*CIR307	-	B	A	H	A	B	H	A	B	A	B	H	A	B	A	H	H	H	B	H	B	A	H	B	B	H	B	A	B	A	A	H	B	B	B	H	H	H	H	H	B	B	H	H	B	B	H	B	B
*CIR334	A	H	A	A	A	B	H	A	B	A	H	H	A	B	A	H	H	H	B	H	B	H	H	H	B	H	H	A	B	A	A	H	H	H	H	H	H	H	H	H	B	H	H	H	H	-	H	B	B
*COT043	-	H	H	H	A	A	H	A	H	B	A	H	H	B	A	A	B	B	B	B	H	B	B	H	H	H	H	H	H	B	A	H	H	A	A	H	H	B	A	B	A	-	B	A	B	A	A	H	H
*COT059	A	H	A	A	A	B	H	A	B	A	H	H	A	B	A	H	H	H	B	H	-	A	H	H	B	H	H	A	B	A	B	H	H	H	H	H	H	H	H	H	B	H	H	H	H	B	H	B	B
*COT009	B	D	D	D	B	B	B	D	D	D	D	B	B	D	D	D	B	D	D	B	D	D	D	D	B	D	B	D	B	D	D	D	D	D	D	D	D	D	D	-	B	D	B	B	B	B	D	B	D
*COT064	H	H	H	H	A	H	H	A	-	B	A	H	H	H	A	A	B	B	H	B	-	B	B	A	H	H	H	H	H	B	A	H	H	A	A	H	B	B	A	B	A	H	B	A	H	A	A	-	H
*COT107	A	A	A	H	B	H	A	A	-	B	H	B	H	H	B	H	H	H	H	A	A	H	B	B	A	A	H	H	H	H	A	H	H	H	H	H	H	B	H	H	H	B	H	H	H	H	H	H	H
*DC20046	B	H	H	H	H	A	B	A	H	H	H	H	A	H	B	-	H	-	H	-	B	H	H	-	H	A	-	H	B	H	H	H	A	H	-	H	H	A	B	H	B	A	A	H	H	H	B	A	H
*DC20094	H	H	H	H	B	A	B	A	B	A	H	A	H	A	B	B	H	A	H	A	A	H	H	H	B	B	A	H	H	H	A	H	H	B	B	B	B	H	H	H	H	H	H	H	H	B	A	H	B
*DC20124	B	B	B	H	B	H	B	A	A	A	A	H	B	H	B	H	H	B	A	H	A	H	H	A	H	H	H	H	A	H	H	H	B	A	H	B	B	H	A	H	B	-	B	H	H	A	H	H	B
*DC20127	A	A	H	H	-	H	-	A	B	H	H	H	A	H	H	A	B	H	H	H	A	H	A	B	H	H	H	B	H	H	H	H	H	H	H	A	A	A	A	B	A	A	H	A	H	H	A	H	A
*DC30107	H	-	H	H	B	H	A	A	H	B	A	B	B	A	B	B	B	H	H	B	A	B	B	B	B	H	B	H	B	B	B	A	A	H	B	H	B	B	H	H	H	A	B	B	B	B	A	H	A
*DC40052	B	H	H	H	H	A	B	A	H	H	H	H	-	H	B	H	H	H	H	A	B	H	H	H	H	B	H	H	B	H	H	H	A	H	A	H	H	A	B	H	B	A	A	H	H	H	B	A	H
*DC40065	B	B	-	H	B	H	B	A	A	A	A	H	B	H	B	H	H	B	A	H	A	H	H	A	H	H	H	H	A	H	H	H	B	A	H	B	B	H	A	H	B	H	B	H	-	-	H	H	B
*DC40076	C	A	C	C	C	A	C	-	C	C	C	C	C	C	A	-	-	A	C	C	C	C	-	C	C	A	C	A	A	C	A	-	A	C	-	C	C	C	C	C	A	C	A	A	C	A	C	C	C
*DC40111	B	D	D	B	D	D	D	D	B	B	D	B	D	D	D	D	D	D	D	D	D	B	D	D	D	D	B	-	-	D	D	D	D	B	D	-	D	D	D	D	D	B	D	D	D	D	D	B	D
*DC40122	H	H	H	H	A	H	H	-	B	H	H	H	H	H	B	A	H	B	H	H	H	B	H	H	A	-	A	B	H	B	B	H	A	H	H	H	H	H	B	B	H	B	H	A	H	H	H	B	H
*DC40129a	-	-	-	H	H	H	A	A	-	A	H	A	A	B	H	B	H	H	H	H	-	-	H	A	A	B	H	H	H	H	A	-	H	H	H	A	A	A	A	A	B	H	A	A	H	H	H	H	H
*DC40129b	-	-	-	A	A	A	A	A	-	A	A	A	A	D	A	-	A	A	A	D	-	-	A	A	A	D	D	A	A	A	A	-	A	D	A	A	A	A	A	A	D	A	A	A	A	A	A	A	D
*DC40130	A	B	B	B	B	H	H	A	H	-	H	A	A	H	H	B	A	H	H	B	A	A	H	A	A	H	B	H	B	H	B	H	B	H	H	H	H	H	H	H	H	A	H	H	H	-	B	B	B
*DC40150a	H	H	B	B	H	-	H	A	H	A	B	H	H	A	B	H	A	H	H	H	A	H	H	B	H	A	H	B	H	H	H	A	H	H	H	H	H	H	H	A	B	A	B	A	H	H	H	H	H
*DC40150b	B	H	H	A	A	-	B	A	H	A	H	B	B	A	H	H	B	H	B	B	A	A	H	A	B	H	B	H	B	A	A	H	A	H	H	A	A	H	H	B	B	H	B	B	B	B	H	B	H
*DC40175	A	H	A	H	A	B	H	A	B	-	H	H	A	B	A	H	H	H	H	H	B	A	H	B	B	H	H	A	B	A	A	H	H	H	H	H	H	-	H	H	-	H	H	H	H	H	H	B	B
*DC40183	H	B	H	H	H	H	H	A	H	A	A	A	A	-	B	B	H	H	H	H	A	H	H	H	H	B	H	A	-	H	B	B	A	B	-	A	B	H	H	H	H	H	A	H	A	B	A	A	H
*DC40250	H	H	H	H	B	A	B	A	H	H	A	-	H	A	H	H	H	A	-	H	B	B	B	B	A	H	B	H	H	B	A	H	H	A	-	B	-	H	H	H	H	H	H	H	H	A	H	A	H
*DC40319	H	-	H	H	A	A	H	A	H	B	A	H	H	B	A	A	B	B	H	B	H	B	B	A	H	H	H	H	H	B	A	B	H	A	A	H	H	B	A	-	A	H	B	A	H	A	A	H	H
*DC40407	H	H	A	H	H	A	A	A	-	A	H	A	A	B	A	H	H	A	H	H	H	H	H	B	H	H	B	B	B	H	B	B	-	B	B	H	A	A	H	-	H	H	A	H	B	H	A	H	H
*DC40417	H	A	H	H	B	A	A	A	-	H	H	H	H	H	A	H	B	A	A	B	A	H	A	H	H	A	A	A	H	B	A	A	A	H	A	A	H	B	B	H	-	H	A	A	B	H	B	H	H
*DPL003	B	-	H	H	H	A	H	A	H	H	A	A	B	H	B	H	H	H	A	A	H	A	A	H	H	B	H	H	B	H	H	A	H	H	A	H	H	H	H	A	B	A	H	H	H	A	B	A	H
*DPL022	B	H	H	B	H	A	H	A	B	B	A	B	H	H	H	A	H	H	A	H	A	B	H	A	H	H	H	H	B	B	A	H	H	B	H	H	H	H	B	H	A	H	H	H	H	H	H	B	H
*DPL041	B	B	B	B	B	B	B	D	B	D	B	B	D	B	D	B	B	D	B	D	D	D	D	D	B	D	D	B	D	D	B	D	D	D	B	D	B	B	B	B	B	D	B	D	D	B	B	B	B
*DPL048	B	H	H	H	B	A	H	A	H	A	H	H	H	B	H	H	B	H	H	H	B	A	B	H	H	H	H	B	A	A	B	H	B	A	H	B	H	H	H	H	H	B	A	A	H	H	B	H	B
*DPL050a	A	A	A	H	B	H	H	A	A	H	B	H	A	H	A	H	H	A	H	B	H	A	H	B	H	H	H	H	H	A	H	B	A	B	H	H	H	A	A	A	H	A	A	H	B	A	H	H	A
*DPL050b	H	H	H	H	B	A	B	A	H	H	A	B	H	A	H	H	B	A	H	H	B	B	B	B	H	H	B	H	H	H	H	B	H	H	B	B	H	B	H	H	H	H	H	H	H	A	H	H	H
*DPL056a	B	H	H	B	B	A	H	A	B	B	A	B	H	B	H	A	H	B	H	H	H	B	A	A	H	H	A	H	H	H	H	H	H	B	B	A	H	H	H	H	A	H	H	B	H	H	H	H	H
*DPL056b	A	B	B	B	B	-	-	A	H	H	H	A	A	H	H	B	A	H	H	B	A	A	H	A	A	H	B	H	B	A	B	H	B	H	H	H	H	H	H	H	H	A	H	H	H	A	B	B	B
*DPL057	B	H	B	B	H	A	H	A	A	A	B	H	H	A	H	H	A	H	B	A	B	H	B	H	A	A	H	H	A	H	-	B	H	H	B	H	B	H	H	A	H	B	B	A	H	H	H	B	B
*DPL070	H	B	H	H	B	H	A	A	H	B	A	B	B	A	B	-	B	H	H	B	A	B	B	B	B	H	B	H	H	H	H	A	A	H	B	H	B	B	H	H	H	A	B	B	B	B	A	H	A
*DPL0752	B	H	H	H	H	A	B	A	H	H	H	H	A	H	B	H	H	H	H	A	B	H	H	H	H	B	H	H	B	H	H	H	A	H	A	H	H	A	B	H	B	A	A	H	H	H	B	A	H
*DPL077	C	C	C	C	C	C	C	A	C	C	C	C	C	C	C	C	A	C	C	C	A	C	C	C	A	A	C	C	C	C	C	A	C	C	C	C	C	C	C	A	C	A	C	A	C	C	C	-	C
*DPL0847	H	H	A	H	H	H	H	H	A	H	H	A	H	H	H	A	H	B	H	H	B	H	B	A	H	H	A	H	A	H	A	A	H	H	H	H	H	B	B	H	H	H	A	A	H	H	B	H	A
*DPL090	H	H	A	B	A	H	H	A	B	B	H	H	B	A	A	B	B	H	H	H	A	A	B	H	A	H	H	H	H	H	B	H	B	H	B	H	H	H	H	B	H	A	H	A	A	B	H	-	H
*DPL107	H	H	H	H	H	H	B	A	H	B	H	B	B	A	B	H	B	H	H	B	H	H	B	H	H	B	H	H	H	H	H	B	B	H	B	B	H	B	H	-	H	H	H	H	H	B	B	H	H
*DPL124	H	A	H	H	H	H	H	A	H	H	A	H	H	H	A	H	B	A	A	B	A	B	A	H	H	A	H	A	A	H	H	A	H	H	H	A	A	B	B	H	H	H	A	A	A	H	B	H	A
*DPL127	D	D	D	D	B	D	D	D	D	D	D	D	D	D	B	D	B	D	D	B	D	B	D	D	D	D	D	D	D	D	D	D	D	D	B	D	D	B	D	D	D	D	D	D	D	D	B	D	D
*DPL131	H	A	H	H	H	H	H	A	A	A	H	H	A	A	H	H	H	A	H	B	H	H	H	B	A	A	H	A	H	H	H	-	H	B	H	B	H	A	H	A	B	A	A	H	B	A	H	H	A
*DPL152a	-	H	B	B	B	H	H	A	H	H	B	A	A	H	H	B	H	H	H	B	H	A	H	A	B	H	B	A	H	H	B	H	A	B	H	H	B	H	H	B	B	H	-	H	H	H	B	B	B
*DPL152b	A	B	H	H	H	B	A	A	H	A	H	A	A	H	B	B	A	H	A	B	H	A	H	A	H	H	H	A	B	H	B	H	A	B	H	A	H	B	H	B	H	H	-	H	A	B	H	H	H
*DPL182	A	H	A	A	A	B	H	A	B	A	H	H	A	B	A	-	H	H	H	H	B	A	A	H	B	H	H	A	B	A	A	H	H	H	H	A	H	H	H	H	B	H	H	H	H	H	B	-	B
*DPL200	C	C	C	C	C	C	C	A	C	C	C	C	A	C	A	C	C	A	C	A	C	A	C	C	C	C	A	C	A	A	A	A	A	A	C	A	C	C	C	C	-	C	C	A	C	C	A	C	C
*DPL210	D	D	D	D	D	D	D	D	-	D	D	D	D	D	B	D	D	B	D	D	D	D	B	D	D	D	D	B	D	D	-	D	D	D	D	D	D	D	D	D	D	B	D	D	D	D	D	B	D
*DPL217	H	B	H	H	H	H	H	A	H	A	H	H	A	H	A	B	H	A	H	A	H	A	A	A	B	H	A	B	H	H	H	A	A	A	H	H	A	H	H	H	H	A	H	A	H	H	B	H	H
*DPL244	H	H	H	H	B	A	A	A	H	H	H	H	H	H	A	H	B	A	H	B	A	H	A	H	H	A	A	A	H	H	A	A	A	H	A	A	H	B	B	H	A	H	A	A	H	H	B	H	H
*DPL252	-	H	H	H	A	B	A	A	B	H	H	H	A	H	H	A	H	A	B	B	A	H	A	B	H	B	B	B	H	H	A	H	H	H	H	A	A	B	A	H	H	H	B	H	H	H	H	H	A
*DPL282	H	A	B	A	H	B	A	A	H	A	A	H	H	H	A	B	H	H	H	B	H	H	H	A	H	A	H	B	H	H	A	H	A	B	H	B	B	H	B	A	A	B	H	H	B	A	A	A	H
*DPL286	D	D	B	B	D	B	D	D	D	D	D	D	B	D	B	D	B	B	B	B	D	D	B	D	B	D	B	D	B	D	B	D	D	D	D	D	D	D	D	D	D	D	D	B	B	B	B	D	-
*DPL295	C	A	C	C	C	C	C	C	C	C	C	C	A	C	A	C	A	C	C	C	C	C	C	C	C	A	C	C	C	C	C	C	C	A	C	C	A	C	C	C	C	C	C	A	C	C	C	A	A
*DPL303	A	A	A	A	B	H	A	A	A	B	H	B	H	H	B	H	H	H	H	A	A	H	B	B	A	A	H	H	B	H	A	H	H	H	B	H	H	B	H	H	H	B	H	H	B	H	H	H	H
*DPL308	B	H	H	H	B	B	B	A	H	A	H	B	B	A	H	H	B	H	B	B	A	A	H	A	B	H	B	H	B	A	A	H	A	H	H	A	A	H	H	B	B	H	B	B	B	B	H	B	-
*DPL319	H	-	A	-	-	B	H	A	A	A	H	H	A	A	B	-	H	H	H	H	B	B	-	A	A	H	-	B	H	H	H	H	H	H	H	H	H	H	H	-	B	-	A	A	H	A	H	B	-
*DPL491	C	C	-	C	C	C	A	A	C	C	A	C	C	C	C	C	C	-	C	C	C	C	C	C	C	C	C	C	C	C	C	C	A	C	C	C	C	C	C	C	C	A	C	C	C	C	A	C	C
*DPL502	H	H	H	B	H	-	H	A	B	B	H	H	B	A	H	A	A	H	H	B	B	B	B	A	A	A	A	A	-	B	B	B	-	H	H	H	-	H	H	A	A	H	B	H	-	A	H	H	A
*DPL535	B	H	H	H	B	B	B	A	H	H	H	B	B	A	H	H	B	H	B	B	A	A	H	A	B	H	B	H	B	A	A	A	A	H	H	H	A	H	H	B	B	H	B	-	B	B	H	B	B
*DPL551	H	H	H	H	H	A	H	A	A	B	A	B	H	H	H	-	H	A	H	H	H	A	A	-	H	B	A	A	B	H	-	-	H	A	H	H	H	H	H	A	H	A	H	H	H	B	B	H	H
*DPL562	A	H	H	H	A	H	H	A	A	B	H	H	B	H	B	H	H	H	H	B	B	H	H	A	B	A	A	B	H	H	B	B	B	B	H	B	H	B	B	H	H	H	H	H	H	B	H	H	A
*DPL564	-	H	H	B	A	A	A	H	H	H	H	H	H	A	H	B	A	H	B	H	H	H	H	H	H	H	A	B	B	A	A	A	H	A	A	H	B	B	H	-	A	H	A	A	H	H	H	H	H
*DPL565	H	H	A	A	B	B	A	A	A	A	A	B	H	H	B	H	H	A	A	B	H	B	B	H	H	H	H	H	H	B	H	A	A	B	H	H	A	A	B	H	H	A	A	H	H	A	-	A	B
*DPL572	B	H	H	H	B	B	B	A	H	A	H	H	B	A	H	H	B	H	B	B	A	A	H	A	B	H	B	H	B	A	-	A	A	H	H	A	A	H	H	B	B	H	B	B	-	B	B	B	H
*DPL588	B	B	H	H	B	A	B	A	H	A	H	A	B	B	H	H	H	H	H	A	A	H	H	H	H	H	A	H	B	H	A	H	B	-	H	H	H	B	B	-	H	-	H	H	H	B	A	B	H
*DPL590	H	A	H	H	B	A	H	A	H	H	H	H	H	H	A	H	B	A	H	B	H	B	A	H	H	A	H	A	A	H	A	-	A	H	B	H	H	B	H	H	A	H	A	A	H	H	B	H	H
*DPL591	A	A	A	A	A	H	H	A	A	A	A	A	H	A	-	A	H	A	H	B	A	B	H	H	H	B	A	A	H	H	H	H	H	H	B	B	H	B	H	H	H	H	H	A	H	H	B	H	H
*DPL687	H	H	H	B	H	B	B	A	A	A	H	H	B	A	B	B	B	B	B	B	A	A	B	A	B	A	B	H	B	A	H	A	A	H	H	A	A	H	H	B	B	H	B	B	B	B	B	H	H
*DPL696	B	B	D	D	D	D	D	D	D	D	D	D	D	B	D	D	D	D	D	-	B	D	B	B	D	D	D	D	D	D	B	D	B	D	D	D	B	D	D	D	D	D	B	D	D	B	B	D	B
*DPL707	A	H	H	H	H	H	H	A	B	A	A	B	B	H	-	H	A	B	H	A	A	B	H	B	H	H	B	A	H	H	H	A	H	H	H	A	A	H	A	H	A	H	A	H	A	H	H	B	A
*DPL719	C	C	C	C	C	C	C	A	A	A	A	C	C	C	C	C	C	C	A	C	A	C	C	A	C	C	-	C	A	C	C	A	C	A	-	A	C	A	A	-	C	C	C	C	C	A	C	C	C
*DPL732	C	C	C	C	C	C	C	A	C	A	C	C	C	A	C	C	C	C	C	C	A	A	C	A	C	C	C	C	C	A	C	A	A	C	C	A	A	C	C	C	C	C	C	C	C	C	C	A	C
*DPL790	-	A	A	A	H	H	A	B	B	A	H	B	A	A	B	H	H	B	H	A	H	H	H	H	H	A	A	H	H	H	H	B	H	B	H	H	H	H	B	H	H	H	H	H	B	H	H	A	B
*DPL864	H	H	B	B	H	H	H	A	B	A	B	H	H	A	B	H	A	H	H	H	A	H	H	B	H	A	H	-	H	-	H	A	H	H	H	H	H	H	B	A	B	A	B	A	B	H	H	H	H
*DPL883	H	H	H	H	A	H	H	A	H	B	A	H	H	H	A	A	B	B	H	B	H	B	B	-	H	H	H	H	H	B	A	B	H	H	A	H	B	B	A	B	A	H	B	A	H	A	A	H	H
*DPL894	H	H	H	-	H	B	H	-	H	A	H	H	B	A	H	H	B	B	B	B	A	A	B	A	B	H	B	H	B	A	B	A	A	H	H	A	A	H	H	H	H	A	H	B	B	B	B	H	B
*DPL897	B	H	H	H	B	A	H	A	H	A	H	H	H	B	H	H	B	H	H	-	A	A	B	H	H	A	H	B	A	A	B	H	B	A	H	B	H	H	H	H	H	B	A	A	H	H	B	-	-
*DPL919	A	A	A	H	B	H	H	A	H	H	B	A	H	A	H	-	H	B	B	B	A	H	B	H	A	H	H	H	H	H	H	A	A	H	-	H	A	B	A	H	H	B	B	H	B	A	H	A	B
*GH111	A	B	H	H	H	A	A	A	H	H	A	B	H	B	H	A	B	B	B	H	B	H	H	H	H	A	A	H	H	H	A	A	A	A	A	H	B	A	A	H	B	A	A	H	H	H	A	H	B
*GH119	D	D	D	D	B	D	D	D	D	D	D	D	D	D	D	D	B	D	D	B	D	D	D	D	D	D	D	D	D	B	D	D	D	D	D	D	-	-	-	-	-	-	-	-	-	-	B	D	D
*GH120	H	B	A	H	B	B	A	A	A	A	A	B	H	H	B	H	H	A	A	B	H	B	B	H	H	H	H	H	H	B	H	A	A	B	H	H	A	A	B	H	H	A	A	H	H	A	B	A	B
*GH137	B	H	-	-	B	A	H	A	B	A	H	H	H	B	H	H	B	H	H	H	B	A	B	H	H	A	A	B	A	A	B	H	B	A	H	B	H	H	H	A	H	B	A	A	H	H	B	H	B
*GH144	A	H	H	H	H	H	H	A	B	A	A	B	B	H	H	H	A	H	H	A	A	B	H	B	H	H	B	A	H	B	H	A	H	H	H	A	A	H	H	H	A	H	A	H	A	H	H	B	A
*GH145	A	H	A	B	A	A	H	A	A	H	H	H	B	H	A	H	H	B	H	B	H	H	B	B	H	A	H	H	A	H	H	H	A	H	H	H	A	H	H	B	A	B	B	A	H	A	H	H	A
*GH56	B	B	B	B	B	B	B	A	A	A	A	H	B	H	B	H	B	B	A	H	A	H	H	A	H	H	H	H	A	H	H	H	B	A	H	B	B	H	A	H	B	B	B	H	H	A	H	H	B
*GH157	C	C	C	C	A	A	C	A	C	A	C	C	C	A	C	C	C	C	C	C	A	A	C	A	C	C	C	C	C	A	C	A	A	C	C	C	C	C	C	C	C	C	C	C	C	C	C	C	C
*GH158	H	H	A	H	H	A	H	A	B	A	H	A	A	B	A	H	H	A	H	H	H	H	H	B	H	H	B	B	B	H	B	B	A	B	B	H	A	A	H	H	H	H	A	H	B	H	A	H	H
*GH197	A	H	H	H	B	A	B	A	B	A	H	A	H	H	B	B	H	A	A	A	A	H	H	H	B	B	A	H	H	B	A	H	H	B	B	B	B	H	H	B	H	H	H	H	A	B	A	H	B
*GH199	A	H	H	H	A	A	B	A	H	A	H	A	H	A	H	H	A	H	H	A	H	H	H	B	A	A	B	A	H	H	B	A	B	H	H	A	H	H	H	B	A	H	A	A	H	H	H	H	H
*GH220	A	A	H	B	H	A	H	A	A	H	H	H	H	H	B	H	H	B	H	A	H	B	H	A	B	A	B	-	B	H	H	H	H	A	B	A	H	B	H	H	H	B	A	B	A	H	A	A	A
*GH247	H	H	A	H	H	A	A	A	B	H	B	A	A	B	A	A	H	A	H	B	H	H	H	B	H	H	B	H	B	H	H	H	A	B	A	A	A	A	H	A	B	H	A	-	H	H	A	A	H
*GH256	H	B	H	H	H	H	H	A	H	H	B	B	B	H	H	B	A	H	H	B	B	B	H	H	H	A	B	H	H	H	B	H	B	B	B	B	H	B	B	A	H	A	A	H	H	B	A	H	H
*GH260	H	H	H	H	A	A	H	A	A	A	B	A	A	A	B	-	H	H	H	H	H	H	H	H	H	B	H	H	H	H	H	H	B	H	A	B	B	B	A	H	A	H	H	A	B	B	A	H	A
*GH268	H	B	B	H	A	H	A	A	B	H	B	H	H	A	A	B	H	B	H	H	H	B	H	H	B	H	A	H	H	H	B	H	H	B	B	H	H	H	H	H	H	H	B	H	B	B	H	H	A
*GH27	-	B	H	H	H	A	A	A	H	H	A	B	H	B	B	A	B	B	B	A	B	H	B	H	H	A	H	H	H	B	A	-	A	A	A	H	B	A	H	H	B	A	A	H	H	H	A	H	B
*GH273	H	H	H	H	B	A	H	A	A	B	A	B	H	H	H	B	-	A	H	B	H	A	H	A	B	B	H	A	H	H	H	H	H	A	H	H	H	H	H	A	H	A	H	H	H	B	B	H	H
*GH298	H	H	H	H	A	A	H	A	H	A	H	H	B	H	H	A	H	H	B	A	A	A	B	H	A	H	H	A	H	H	H	B	H	H	H	B	A	H	H	H	H	H	H	B	H	B	H	B	B
*GH308	H	H	H	B	H	A	H	H	H	H	-	-	-	-	-	B	B	B	H	-	H	-	B	B	H	H	H	H	-	H	H	H	-	H	H	H	A	H	H	B	A	B	B	A	H	A	H	H	A
*GH316	B	A	H	H	H	H	H	A	A	H	H	B	A	H	H	H	H	H	B	H	H	H	H	H	A	B	A	B	H	H	H	B	A	A	B	H	H	A	B	B	H	H	A	H	H	A	B	H	B
*GH320	A	H	H	H	H	H	H	A	B	A	A	H	B	H	H	H	A	H	H	A	A	B	H	B	H	H	B	A	H	H	H	A	H	H	H	A	A	H	H	H	A	H	A	H	A	H	H	B	A
*GH327	A	B	A	H	A	B	B	A	H	A	H	H	H	H	H	A	A	H	H	H	H	A	H	H	B	A	H	H	A	A	A	B	H	H	B	H	B	A	A	H	B	H	H	H	B	B	H	H	-
*GH388	B	H	H	B	B	A	H	A	B	B	A	B	H	B	H	A	H	B	H	H	H	B	A	A	H	H	A	H	H	H	H	H	H	B	B	A	H	H	H	H	A	H	H	B	H	-	H	H	H
*GH398	A	B	H	B	A	H	H	A	H	B	H	B	B	A	A	B	B	H	H	H	A	A	B	-	A	B	H	H	H	B	B	H	B	H	B	H	H	H	H	B	H	A	H	H	H	B	H	A	H
*GH415	C	A	C	C	C	A	A	A	C	C	C	C	C	C	A	C	C	A	C	C	A	C	A	C	C	A	A	A	C	C	A	A	A	C	A	A	C	C	C	A	A	C	A	A	C	C	C	C	C
*GH499	A	B	H	H	H	A	A	A	H	H	A	B	H	B	-	A	B	B	B	H	B	H	H	H	H	A	A	H	H	B	A	A	A	A	A	H	B	A	A	H	B	A	A	H	H	H	A	H	B
*GH451	A	A	C	C	C	A	A	A	C	A	C	C	C	C	A	C	C	C	C	C	C	C	A	A	A	A	C	C	A	C	C	A	A	A	C	C	C	C	C	A	C	C	C	C	C	A	C	C	C
*GH454	A	H	B	B	H	A	H	A	A	B	H	B	H	H	A	A	B	H	B	H	H	H	B	H	H	B	H	A	H	H	H	B	H	H	B	B	H	H	H	H	H	H	H	B	B	B	B	H	B
*GH474	A	B	A	B	A	A	B	A	A	H	H	H	B	H	A	H	H	B	A	B	H	H	B	B	H	A	H	H	A	H	H	H	A	H	H	H	A	H	H	B	A	B	B	A	H	A	H	H	A
*GH501	H	B	H	H	H	H	A	H	H	B	H	H	H	B	H	A	H	H	H	H	H	H	B	B	A	H	-	H	-	H	A	A	-	H	H	H	H	H	A	H	A	B	A	B	B	H	H	-	B
*GH529	B	B	H	A	H	A	H	A	H	A	H	H	B	H	H	A	B	H	A	-	-	B	A	A	H	-	B	H	H	B	H	H	A	B	H	H	H	H	B	H	H	B	H	H	B	H	H	H	H
*GH616	C	C	C	C	A	A	C	A	C	C	A	C	C	C	C	A	C	C	C	C	A	C	C	C	A	C	A	C	C	C	C	A	A	C	C	C	C	C	C	C	C	C	C	A	C	C	C	C	C
*GH631	A	A	A	H	B	H	A	A	A	B	H	B	H	H	B	H	H	H	H	H	A	H	B	B	A	A	H	H	H	H	A	H	A	H	H	H	H	B	H	H	H	B	H	H	H	H	H	H	H
*GH64	B	B	H	B	-	H	H	A	H	A	B	H	H	H	H	A	A	B	B	H	B	B	H	H	A	A	H	H	H	B	H	H	H	H	B	H	B	B	H	H	H	B	B	B	B	H	H	B	B
*GH663	H	B	B	H	H	H	B	A	H	B	B	H	B	B	H	H	B	H	B	H	B	B	B	A	H	H	H	H	H	B	B	A	A	H	H	B	H	B	H	H	B	H	B	B	B	A	A	B	H
*GH72	H	H	H	H	A	A	H	A	B	H	A	H	H	H	B	A	H	B	H	H	A	H	H	H	A	H	A	B	H	H	B	A	A	H	H	H	H	H	B	H	H	B	H	A	A	H	H	B	H
*HAU1001	C	C	C	C	C	A	A	A	C	C	-	C	C	A	C	A	C	C	C	C	C	A	A	C	A	C	C	C	C	C	C	A	C	C	C	C	C	-	C	A	C	C	C	C	C	A	C	A	A
*HAU1057	H	B	A	H	H	B	A	A	A	A	H	H	-	H	B	H	H	A	A	H	H	B	B	H	H	H	H	A	H	B	H	A	H	B	H	H	H	A	B	H	H	A	A	H	A	A	B	A	B
*HAU1129	B	B	H	B	B	H	B	A	H	A	H	B	H	H	B	A	H	B	B	H	A	H	H	-	B	H	A	B	A	H	H	A	B	B	H	B	B	H	A	H	H	B	B	H	H	A	H	-	-
*HAU1207	-	D	D	D	D	-	D	D	D	D	D	D	D	-	D	D	D	D	B	D	D	D	B	D	D	D	D	D	B	D	B	D	B	B	B	D	D	D	D	B	D	B	D	D	D	D	B	D	D
*HAU1314	H	H	H	B	H	B	H	A	B	H	H	H	H	H	H	H	B	A	A	B	H	H	A	B	H	A	A	H	H	H	A	B	A	H	A	B	B	H	B	H	H	H	H	A	H	A	H	B	A
*HAU1315	H	H	H	H	H	A	H	A	B	B	A	B	H	B	H	A	H	B	A	H	H	B	A	A	H	H	H	H	B	H	H	H	H	B	B	H	H	H	H	H	A	H	H	B	A	H	H	H	H
*HAU1316	C	C	C	C	C	A	C	A	C	C	A	C	C	C	C	A	C	C	A	C	C	C	A	A	C	C	A	C	C	C	C	C	C	C	C	A	C	C	C	C	A	C	C	C	A	C	C	C	C
*HAU1321	H	H	H	B	H	H	A	A	H	H	H	H	H	A	H	B	H	H	H	H	A	A	H	H	A	H	H	H	H	A	B	B	H	H	H	H	B	H	H	B	H	H	H	A	H	A	H	H	B
*HAU1332	-	-	B	H	H	H	A	A	H	A	H	B	A	H	H	H	B	-	B	H	H	A	-	H	B	H	H	H	H	-	H	H	A	H	B	H	H	A	B	-	H	B	H	H	H	B	H	A	A
*HAU1333	H	H	H	H	A	H	H	A	H	H	B	H	B	A	H	A	H	B	B	A	-	A	B	H	A	H	H	B	H	H	B	B	H	A	H	B	A	H	A	H	H	B	H	B	H	B	-	B	H
*HAU1371	H	A	H	H	H	H	H	A	H	H	A	-	-	H	A	H	B	A	H	B	H	B	A	H	H	A	H	A	A	H	A	A	H	H	H	H	H	B	H	H	H	H	A	A	H	H	B	H	A
*HAU1378	H	H	-	H	A	B	H	A	H	A	H	H	A	A	B	A	H	H	H	H	B	B	B	A	A	H	H	B	H	H	H	H	H	H	H	H	H	H	H	B	B	H	A	A	H	A	H	B	H
*HAU1382	-	B	H	H	H	B	H	A	H	H	A	H	H	H	A	H	H	B	H	B	B	B	B	A	B	A	A	B	H	H	A	A	A	B	A	A	B	A	H	A	A	B	A	B	-	H	H	A	H
*HAU1413a	H	H	H	H	A	H	H	A	H	H	B	H	A	H	A	H	H	H	H	A	B	A	H	H	H	H	H	A	A	A	-	-	A	H	H	H	H	H	H	H	H	H	H	B	H	A	A	H	A
*HAU1413b	D	D	D	D	D	D	B	D	B	D	B	D	B	D	D	D	D	D	D	D	B	D	D	D	D	D	D	D	D	D	-	-	D	D	D	B	D	B	D	D	B	D	B	B	D	D	D	D	D
*HAU1417a	C	C	C	A	A	C	C	A	C	C	C	C	A	C	A	C	A	-	-	A	C	-	C	C	C	C	C	C	A	C	C	C	A	C	C	C	C	C	C	C	C	C	C	C	A	A	C	C	C
*HAU1417b	A	C	A	C	A	C	C	A	C	A	C	C	C	C	C	C	A	A	-	A	C	-	A	C	C	C	C	A	C	C	A	C	C	C	C	C	C	C	C	A	C	C	C	A	C	C	C	C	C
*HAU1455	H	H	A	A	B	B	A	A	A	A	A	B	H	H	B	H	H	A	A	B	H	B	H	H	H	H	B	H	H	B	H	A	A	B	H	H	A	A	B	H	H	A	A	H	H	A	B	A	B
*HAU1460	H	A	H	H	B	A	H	A	H	H	H	H	H	H	A	H	B	A	H	B	H	B	A	H	H	A	H	A	A	B	-	-	A	H	B	H	H	B	B	H	A	H	A	A	H	H	B	H	H
*HAU1470	A	H	H	H	B	H	B	A	H	A	H	H	A	A	B	B	H	H	A	A	H	H	H	H	B	B	A	H	H	H	A	H	H	H	B	B	B	A	A	H	B	H	H	B	H	B	-	H	B
*HAU1483	A	H	A	B	A	A	B	A	A	H	H	H	B	H	A	H	H	B	H	B	H	H	B	B	H	A	H	H	A	H	H	H	A	H	H	H	A	H	H	B	A	B	B	A	H	A	H	H	A
*HAU1571	H	H	H	H	H	B	B	H	A	B	H	H	H	A	A	A	H	H	A	H	A	H	A	B	H	H	B	A	A	A	B	B	B	A	A	A	H	H	H	A	B	B	H	A	A	H	H	B	H
*HAU1603	B	D	D	B	B	D	D	D	B	B	D	B	D	B	D	D	D	-	D	D	D	B	D	D	D	D	D	D	D	D	D	D	D	B	B	D	D	D	D	D	D	D	D	B	D	D	D	D	D
*HAU1618	H	H	H	A	H	B	A	A	H	H	H	H	H	B	H	H	B	H	H	H	A	H	B	A	A	A	H	H	H	H	A	H	H	B	H	A	H	H	H	H	H	H	A	A	B	B	H	H	B
*HAU1638	A	H	H	H	H	H	A	A	B	A	H	A	A	B	A	A	H	H	B	B	H	H	H	A	A	B	B	H	H	H	A	H	H	B	H	A	A	A	H	-	B	H	A	A	H	H	H	H	B
*HAU1667	D	B	D	B	D	D	B	D	D	D	D	D	B	D	D	D	D	B	D	D	D	D	D	D	B	D	B	B	D	D	D	D	D	D	D	D	D	D	D	D	D	B	B	D	D	D	D	B	D
*HAU190	A	H	H	A	B	B	A	A	H	H	H	H	H	B	H	-	B	H	B	-	A	H	-	A	A	A	H	H	H	H	A	H	H	B	H	A	H	H	H	H	H	H	A	A	B	B	H	-	B
*HAU244	D	D	D	B	D	D	D	D	D	D	D	D	B	D	D	D	D	B	D	D	D	D	D	D	D	D	D	D	D	D	D	D	D	D	D	D	D	D	D	D	D	B	B	D	D	D	D	D	D
*HAU250	H	H	H	B	H	B	H	A	H	H	H	H	B	A	B	H	B	H	B	B	H	A	B	H	H	A	B	A	A	A	H	H	H	H	A	A	B	H	H	A	A	A	H	H	B	B	H	A	H
*HAU307	D	D	B	D	D	D	D	D	D	D	B	D	D	D	B	D	D	D	D	D	D	D	D	B	D	D	B	B	D	D	D	D	D	D	D	D	D	D	D	D	D	D	B	D	B	D	D	D	D
*HAU326	D	D	D	D	D	B	D	D	D	D	D	D	D	D	D	B	D	D	D	B	D	D	B	B	B	B	B	D	D	B	D	D	D	D	D	D	D	D	D	-	D	D	D	B	D	D	B	B	D
*HAU355	B	B	H	B	H	H	H	A	H	A	B	H	B	H	H	H	A	H	H	A	B	B	H	H	A	A	H	H	H	H	A	H	H	B	B	H	B	B	A	H	H	B	B	B	B	H	B	B	-
*HAU416	B	A	B	H	H	H	H	H	H	B	B	H	H	A	H	A	H	H	A	A	A	H	A	A	H	A	H	A	H	B	B	A	H	B	A	H	H	H	H	H	H	A	H	H	B	H	A	B	B
*HAU418	D	D	D	D	D	D	D	D	D	B	D	D	D	D	D	D	D	B	D	D	B	D	B	B	B	B	B	D	D	D	D	D	D	D	D	B	D	D	D	D	D	D	D	B	B	D	D	B	D
*HAU423	B	A	A	H	B	H	H	A	A	H	B	H	A	H	A	H	B	A	H	B	H	A	H	H	B	H	H	H	H	A	H	B	A	B	H	H	H	A	A	A	H	A	A	H	B	A	-	H	A
*HAU468	C	C	A	C	C	A	A	C	C	C	C	A	C	C	C	C	C	C	C	C	A	C	A	-	C	A	C	C	A	C	C	C	C	C	C	C	C	C	C	C	C	C	C	A	A	C	C	C	C
*HAU483	B	A	H	H	B	A	A	A	H	H	H	H	H	H	A	B	B	A	A	B	A	H	A	H	H	A	A	A	H	H	A	A	A	H	A	A	H	B	B	H	A	H	A	A	B	H	B	H	H
*HAU564	C	C	C	C	A	A	C	C	A	A	C	C	C	C	C	C	C	C	C	C	C	C	C	C	C	A	A	C	C	C	C	A	C	C	C	C	C	C	C	C	A	C	C	A	C	C	C	C	A
*HAU570	A	B	H	A	-	A	-	A	H	H	A	H	A	A	H	B	A	-	-	B	B	B	H	A	-	-	A	H	B	A	B	H	H	H	A	B	H	H	H	H	H	A	B	A	H	H	H	H	H
*HAU635	A	H	H	H	H	B	H	A	B	A	H	H	H	H	B	H	-	-	H	A	A	H	H	B	H	H	B	A	H	H	H	A	H	H	H	B	A	H	H	H	A	H	A	H	A	H	A	B	A
*HAU639	B	A	H	A	H	H	H	A	A	H	H	B	A	H	H	H	H	H	B	H	H	H	H	H	A	-	A	B	H	-	-	B	A	A	B	H	H	A	B	B	H	H	A	A	A	A	B	H	B
*HAU746	C	C	C	C	C	A	C	A	C	C	A	C	C	C	C	A	C	C	C	C	C	C	A	A	C	C	A	C	C	C	C	C	C	C	C	A	C	C	C	C	A	C	C	C	A	C	C	C	C
*HAU748	D	D	D	D	D	-	D	D	B	D	D	D	D	D	-	D	B	D	D	B	D	D	D	D	D	D	-	B	D	D	D	D	D	D	D	B	B	D	B	D	B	D	D	D	D	D	B	B	D
*HAU878	H	H	H	H	A	H	H	A	B	H	H	H	H	H	B	A	H	B	H	H	H	B	H	H	A	H	A	B	H	H	B	A	A	H	H	H	H	H	B	B	H	B	H	A	-	H	H	B	H
*HAU911	-	-	-	C	C	A	C	A	C	C	A	C	C	C	C	A	C	C	C	C	C	C	A	A	C	C	C	C	C	C	C	C	C	C	C	C	C	C	C	C	A	C	C	C	C	C	C	C	C
*HAU921	H	A	H	H	B	A	-	A	H	H	H	-	H	H	-	H	-	A	H	B	A	H	A	H	H	A	A	A	B	B	A	A	A	H	A	A	H	B	H	H	A	H	A	A	H	H	B	H	H
*JESP154	A	H	A	H	B	H	H	A	H	H	B	H	A	A	A	B	B	A	H	H	A	A	H	B	H	A	H	H	A	A	H	B	A	B	H	H	H	H	A	A	A	A	A	H	H	A	H	H	A
*JESP251	B	A	H	H	H	A	A	B	A	H	H	H	A	A	H	B	A	H	H	A	A	H	B	H	A	H	H	A	A	H	B	A	H	H	H	H	H	A	H	A	B	A	H	H	A	B	B	A	A
*JESP295	H	H	H	H	H	B	A	A	B	H	H	B	H	A	H	H	B	H	H	H	A	H	B	B	B	H	H	H	H	H	H	B	A	H	H	H	H	A	B	H	H	H	H	H	A	B	A	A	A
*JESP297	B	H	H	H	B	A	H	A	H	A	H	H	H	B	H	H	B	H	H	H	B	A	B	H	H	A	H	B	A	A	B	H	B	A	H	H	H	H	H	A	H	B	A	A	H	H	B	H	B
*JESP304	A	H	B	H	H	H	H	A	A	H	H	H	H	B	A	H	A	A	H	H	H	A	A	A	H	H	H	H	A	H	A	A	A	H	H	H	B	H	A	A	H	A	H	A	H	H	B	H	B
*JESP307	A	A	C	C	A	C	A	A	C	A	A	A	C	C	C	C	-	-	-	-	-	-	A	C	A	C	A	C	C	C	C	C	A	C	C	C	C	C	C	C	C	C	-	A	C	A	A	-	C
*MGHE18	H	A	H	H	B	A	A	A	H	H	H	H	H	H	A	H	B	A	A	B	A	H	A	H	H	A	A	A	H	B	A	A	A	H	A	A	H	B	H	H	A	H	A	A	H	H	B	H	H
*MGHE34	H	H	A	H	H	A	A	A	B	A	H	A	A	B	H	H	H	A	H	H	H	H	H	B	A	H	B	B	H	H	B	B	A	B	B	H	A	A	H	A	H	H	A	H	H	H	A	H	H
*MGHE31	A	H	H	H	H	H	A	A	H	B	A	H	H	H	H	B	H	H	-	B	H	B	H	B	A	H	H	A	B	B	B	A	A	A	B	B	B	H	H	H	B	A	A	H	B	B	H	H	A
*MGHE46	A	H	H	H	H	H	A	A	B	A	H	A	A	B	A	A	H	H	H	B	H	H	H	A	A	B	B	H	H	H	A	H	H	B	H	A	A	A	H	H	B	-	A	A	H	H	H	H	B
*MGHE54	H	H	A	A	H	H	H	A	B	H	H	H	H	B	H	H	A	H	H	H	A	H	A	B	H	H	B	B	B	H	B	B	A	B	B	H	H	H	H	H	A	H	A	A	B	H	A	H	H
*MGHE58	H	H	A	H	H	H	B	A	H	A	H	A	H	H	H	B	A	H	H	H	A	H	B	H	A	A	A	B	H	H	H	H	H	H	A	H	A	H	H	H	A	B	B	A	H	H	H	H	A
*MUSS059	A	A	A	H	B	H	H	A	A	H	B	B	H	H	B	A	A	A	A	H	A	B	A	H	H	A	A	H	H	B	A	B	H	A	B	B	H	H	H	H	H	H	H	H	A	A	B	H	A
*MUSS193	B	H	B	B	B	A	H	A	B	B	H	H	H	H	H	A	H	H	A	H	H	B	A	A	H	H	H	H	B	B	H	H	H	B	B	H	H	H	H	H	A	H	H	B	A	H	H	H	H
*MUSS422	A	H	H	A	-	H	H	A	B	H	H	A	A	B	A	H	H	H	B	H	B	B	H	B	B	H	H	A	B	H	A	H	H	H	H	H	H	H	H	H	B	B	A	H	H	B	H	B	B
*NAU1014	B	A	H	A	H	H	H	A	A	H	H	B	A	H	H	H	H	H	B	H	H	H	H	H	A	B	A	B	H	H	H	B	A	A	B	H	H	A	B	B	A	H	A	H	H	A	B	H	B
*NAU1042	C	C	C	C	A	C	C	A	C	A	C	C	C	C	C	A	C	C	C	C	A	C	C	C	A	C	A	C	A	C	C	A	A	C	C	C	C	C	C	C	C	C	C	A	A	C	C	C	C
*NAU1043	H	H	A	H	-	H	B	A	H	A	H	A	H	H	H	B	A	B	H	H	A	H	B	H	A	A	A	B	H	H	H	H	H	B	A	H	A	H	H	H	A	B	B	A	H	H	H	H	A
*NAU1093	H	A	H	H	B	A	A	A	H	H	H	H	H	H	A	H	B	A	A	B	A	H	A	H	H	A	A	A	H	B	A	A	A	H	A	A	H	B	B	H	A	H	A	A	H	H	B	H	H
*NAU1187A	C	C	C	C	A	C	A	A	C	A	A	C	C	C	C	A	C	C	C	C	A	C	A	C	C	C	A	C	C	C	C	A	A	C	C	C	C	C	C	C	C	C	C	A	C	A	C	C	C
*NAU1187B	A	H	A	H	B	H	-	A	H	A	B	A	H	H	H	H	B	A	H	H	A	H	H	H	H	H	H	A	H	H	A	A	A	A	B	H	H	H	H	H	A	B	H	H	H	A	H	A	B
*NAU1218	H	A	B	B	B	A	A	A	-	H	-	H	H	H	H	H	B	A	A	B	A	H	A	H	H	H	H	H	B	B	-	A	A	H	A	A	H	-	B	-	A	H	A	A	B	H	B	H	H
*NAU1221A	C	C	C	C	A	C	C	A	C	C	C	C	C	C	C	A	C	C	C	C	C	C	C	C	A	C	A	C	C	C	C	A	A	C	C	C	C	C	C	C	C	C	C	A	C	C	C	C	C
*NAU1221B	H	H	H	H	A	H	A	A	B	H	H	H	H	A	B	A	A	B	H	H	A	B	H	H	A	A	A	B	H	H	H	A	A	H	A	H	A	H	H	B	H	B	A	A	A	A	H	B	H
*NAU1255	H	H	H	H	A	H	H	A	B	H	H	H	H	H	B	A	H	B	H	H	H	B	H	H	A	H	A	B	H	B	B	A	A	-	H	H	H	H	B	B	H	B	H	A	A	H	H	B	H
*NAU1269	H	H	H	H	A	H	H	A	B	H	H	H	H	H	B	A	H	B	H	H	H	B	H	H	A	H	A	B	H	B	B	A	A	H	H	H	H	H	B	B	H	B	H	A	H	H	H	B	H
*NAU1282	A	H	H	-	-	B	A	A	H	H	H	H	-	B	H	H	B	B	H	B	-	H	H	A	-	H	-	H	-	H	A	H	H	B	A	A	B	H	H	H	B	H	A	A	-	H	A	H	B
*NAU1356	-	-	-	-	-	C	C	A	C	A	C	C	A	C	C	C	C	C	A	A	C	C	C	C	C	A	A	C	C	A	C	A	A	C	C	C	C	C	C	C	C	C	C	C	C	C	A	C	C
*NAU1357	H	H	H	H	H	H	A	B	B	B	B	B	H	B	B	H	H	H	B	-	H	H	A	A	-	-	H	H	H	H	B	B	B	-	H	A	H	B	A	A	-	B	H	H	H	H	B	-	H
*NAU2139	A	H	A	A	A	B	B	A	-	A	A	A	H	A	H	H	A	A	H	A	A	A	H	B	-	A	H	B	A	A	A	A	B	H	A	H	H	H	A	B	A	B	A	B	A	H	H	H	B
*NAU2140	H	A	A	A	A	H	H	A	A	A	-	A	H	A	B	A	H	A	B	B	A	B	H	H	H	B	A	A	H	H	H	H	H	H	B	B	H	B	-	H	H	H	H	A	B	H	B	H	H
*NAU2152	H	H	H	B	A	H	B	A	A	B	B	B	B	H	H	H	A	B	B	B	A	B	H	B	H	H	B	H	B	B	B	H	B	B	H	B	H	A	B	H	A	A	A	B	B	B	H	H	H
*NAU2175	H	B	H	H	B	H	A	A	H	B	A	B	B	A	B	B	B	H	H	B	H	B	B	B	B	H	B	H	H	H	H	A	A	H	B	H	B	B	H	H	H	A	B	B	B	B	A	H	A
*NAU2218	A	A	A	H	H	H	H	A	B	H	B	H	B	H	A	H	H	H	B	H	H	B	H	H	B	H	H	A	B	B	H	H	B	H	B	B	H	H	H	H	B	B	A	B	H	B	H	H	B
*NAU2265	A	A	H	H	B	H	H	A	A	H	B	B	H	H	B	A	A	H	A	H	A	B	A	H	H	A	H	H	H	B	A	B	H	A	B	B	H	H	H	H	H	H	H	H	H	H	B	H	H
*NAU2343	A	H	-	B	A	H	H	H	B	H	H	H	H	B	H	H	H	A	H	H	B	H	H	H	H	B	B	A	B	B	H	B	B	H	H	H	H	B	H	H	H	B	B	A	B	B	B	B	B
*NAU2437a	A	B	H	H	B	A	A	A	B	H	H	H	A	H	H	H	A	A	H	H	B	B	H	H	A	H	H	B	H	B	H	H	A	H	H	H	H	A	H	H	-	H	H	H	A	H	A	H	A
*NAU2437b	A	B	A	A	B	-	B	H	B	H	H	H	B	B	H	H	B	A	H	A	B	B	A	H	B	-	A	B	H	B	A	B	B	A	-	A	H	B	H	H	-	H	H	H	B	H	H	B	H
*NAU2460	B	B	D	-	D	B	D	D	B	B	D	D	B	D	B	B	B	B	D	B	D	B	D	B	B	B	B	D	B	B	B	D	D	D	D	D	B	B	B	D	D	B	D	D	-	-	B	B	B
*NAU2701	H	H	B	H	H	H	H	A	H	H	H	B	H	A	B	A	B	H	H	H	A	A	B	B	A	A	B	A	H	H	A	H	A	A	H	H	H	H	A	H	H	B	A	H	H	A	H	A	H
*NAU2715	H	B	H	H	-	H	A	A	H	B	A	B	B	A	B	B	B	H	H	B	H	B	B	B	B	H	B	H	B	B	B	A	A	H	B	H	B	B	H	H	H	A	B	B	B	B	A	H	A
*NAU2742	H	B	H	H	A	-	H	A	H	H	B	H	A	H	A	B	B	H	H	H	B	H	H	H	B	H	H	B	A	H	B	H	A	H	H	H	B	H	H	H	H	B	H	H	H	A	H	H	A
*NAU2865	B	-	D	B	B	D	D	D	B	-	-	B	D	-	D	D	-	B	D	D	D	B	D	D	D	D	D	D	-	D	D	D	-	-	-	D	D	D	D	B	D	B	-	B	D	D	D	D	D
*NAU2873	-	H	H	A	H	B	A	A	-	H	H	H	H	B	H	H	B	-	H	B	A	H	H	A	A	H	H	H	H	H	A	H	H	B	H	A	A	H	H	H	B	H	A	A	H	B	H	H	B
*NAU2893	B	H	H	H	H	B	B	-	-	-	H	B	B	-	H	H	B	H	B	B	A	A	-	A	B	H	B	H	B	A	H	A	A	B	-	H	A	H	H	B	-	H	B	-	-	B	B	B	H
*NAU2894	A	H	B	B	B	H	H	A	A	H	H	H	A	A	H	A	A	H	H	B	H	H	H	A	A	B	H	A	B	H	B	A	H	H	B	H	H	H	H	-	H	A	H	A	A	A	H	B	B
*NAU2957	-	B	B	B	B	A	B	B	H	A	B	B	H	A	-	A	H	A	H	H	H	A	A	B	B	H	A	A	-	B	B	H	H	H	B	B	H	B	H	H	H	H	B	-	B	-	B	B	H
*NAU2960	A	-	H	B	H	H	H	H	B	-	H	H	H	A	H	A	A	H	-	H	B	B	B	A	A	A	-	A	A	B	B	B	H	H	B	B	H	H	H	A	A	A	B	H	H	A	H	B	B
*NAU2984	B	B	H	B	B	H	B	H	H	H	H	B	H	H	B	H	H	B	B	-	H	H	H	B	-	H	H	B	A	H	H	A	B	B	H	B	B	H	A	H	H	B	A	H	A	A	H	A	B
*NAU3052	A	H	-	H	H	A	A	A	-	-	-	A	A	B	A	H	H	A	H	H	H	H	H	B	H	H	B	-	H	H	H	H	A	B	H	A	A	A	H	A	H	H	A	H	B	H	A	H	H
*NAU3112	A	H	B	H	B	A	B	B	H	H	H	H	H	B	H	H	B	H	H	A	B	H	A	B	A	B	A	B	H	H	H	B	H	B	A	B	B	H	H	A	A	A	B	A	B	A	A	B	B
*NAU3177	H	H	A	H	H	A	H	H	B	B	H	H	B	H	H	B	A	H	A	H	A	H	H	-	H	H	H	H	H	H	H	H	B	A	B	H	H	H	H	B	A	H	H	A	H	B	H	H	B
*NAU3181	D	D	D	D	D	D	D	D	D	D	B	D	B	D	D	-	D	D	D	B	D	B	B	D	D	D	D	B	D	D	D	D	D	B	D	D	D	D	D	D	D	B	B	D	D	D	D	D	D
*NAU3217	A	A	H	H	H	A	A	H	-	H	H	A	A	H	B	H	H	B	B	A	A	H	A	H	H	B	B	H	H	B	H	B	A	A	H	H	H	B	B	B	H	B	H	H	H	A	B	B	H
*NAU3254	H	H	A	H	A	B	B	A	B	A	H	H	H	-	H	H	H	A	H	A	B	H	A	H	H	H	H	A	B	B	H	B	B	H	H	H	H	B	H	A	H	B	H	A	B	H	B	B	B
*NAU330	B	B	H	H	B	H	B	A	A	A	A	H	B	H	B	H	H	B	H	H	A	H	H	A	H	H	H	H	A	H	H	A	B	H	H	B	B	H	H	H	B	B	B	H	H	A	H	H	B
*NAU3308	H	B	A	H	H	B	A	A	A	A	H	H	H	H	B	H	H	A	A	H	B	B	B	H	H	H	H	A	H	B	H	A	H	B	H	H	H	A	B	H	H	A	A	H	H	A	B	A	B
*NAU3384	-	A	H	H	A	B	H	A	B	H	H	-	A	H	A	H	H	H	B	-	A	B	H	B	B	H	H	A	B	H	A	H	H	H	H	H	H	H	H	H	B	B	A	H	B	B	H	B	-
*NAU3385	H	A	H	A	A	B	H	A	B	H	H	A	A	H	A	H	H	H	B	H	H	B	H	B	B	B	H	A	H	H	A	H	H	H	H	H	H	B	H	H	B	H	A	H	H	B	B	B	B
*NAU3390	H	H	H	B	A	H	B	A	A	H	B	B	H	H	H	H	A	B	H	B	A	B	H	B	H	H	B	H	B	B	B	H	B	B	H	B	H	A	B	H	A	A	A	B	H	B	H	H	H
*NAU3437	C	C	C	C	A	A	C	A	A	C	C	C	C	C	C	A	C	C	C	C	C	C	C	C	C	A	C	C	C	C	-	C	-	C	A	C	C	C	C	C	-	C	C	A	C	A	C	C	A
*NAU3468	B	H	H	H	B	B	B	H	H	H	A	B	H	H	H	H	H	B	H	H	B	H	B	H	A	B	A	B	H	B	A	H	H	A	H	H	H	H	B	B	B	H	B	B	B	H	H	B	B
*NAU3490	A	H	B	H	H	H	H	A	H	A	A	H	-	H	A	B	B	A	H	B	H	B	A	H	H	A	H	H	H	H	A	H	B	H	H	H	H	H	H	A	A	H	A	A	A	A	H	H	A
*NAU3519	H	B	H	H	B	B	B	A	B	B	B	B	H	H	B	B	H	B	B	B	-	B	B	H	B	B	H	B	H	B	H	H	H	H	B	H	H	A	H	H	H	A	B	A	A	A	H	A	A
*NAU3695	D	B	D	D	B	D	D	D	-	D	D	B	D	D	B	D	B	D	D	D	B	B	B	D	D	D	B	D	D	B	B	B	D	B	B	B	D	B	D	D	D	D	D	D	D	D	D	-	-
*NAU3736	B	A	A	B	A	B	H	A	B	A	H	H	H	H	A	A	A	B	A	-	-	-	A	H	A	H	H	A	H	H	H	H	H	H	H	H	H	H	H	H	H	A	H	A	B	A	A	A	A
*NAU3765	B	D	D	B	B	D	B	D	B	D	B	D	D	B	D	D	D	D	D	D	B	D	D	B	D	D	B	D	D	B	B	D	D	D	B	B	B	B	B	B	D	D	B	B	D	-	D	B	D
*NAU3820	B	B	H	A	H	A	H	A	H	A	H	H	B	H	H	A	B	H	B	A	B	B	A	A	H	H	B	H	H	B	H	H	A	B	H	H	H	B	B	H	A	B	H	H	B	H	H	H	H
*NAU3839	H	B	A	H	H	B	A	A	A	A	H	H	H	H	B	H	H	A	A	H	H	B	B	H	H	H	H	A	H	B	H	A	-	B	H	H	H	A	B	H	H	A	A	H	A	A	B	A	B
*NAU3860	B	D	-	D	B	D	B	D	D	B	B	D	B	D	B	D	D	B	B	-	D	D	B	B	B	D	B	D	B	D	B	B	D	D	B	B	D	D	B	D	B	D	D	D	D	D	B	D	D
*NAU3868	H	B	H	A	H	H	H	A	H	H	A	B	H	A	B	H	B	B	H	B	A	H	H	H	B	A	H	H	H	H	A	B	A	H	H	B	H	H	B	H	H	H	H	H	A	B	H	B	-
*NAU3901	B	A	A	H	A	B	A	-	H	H	H	B	H	H	H	B	-	A	H	H	B	B	H	H	B	H	H	B	H	B	A	H	H	A	A	H	H	H	H	H	A	H	H	H	-	H	-	H	H
*NAU3934	A	H	A	A	B	H	H	A	-	H	A	B	A	H	H	B	H	H	H	A	H	B	H	H	B	H	B	A	H	H	A	H	A	A	H	H	B	B	A	A	B	H	H	H	H	H	B	B	B
*NAU3995a	H	H	H	H	H	H	B	A	B	H	B	H	B	H	H	H	H	H	H	H	B	A	H	H	H	H	H	A	H	A	H	H	H	H	H	H	H	B	H	H	-	H	B	B	H	A	A	H	H
*NAU3995b	H	B	H	H	A	H	H	A	H	H	B	H	A	H	A	B	B	H	H	A	B	H	H	H	B	H	H	B	A	H	B	H	A	H	H	H	B	H	H	H	-	B	H	B	A	A	H	H	A
*NAU4034	H	H	H	H	H	A	H	A	B	B	A	B	A	B	H	A	H	B	H	B	H	B	A	A	A	B	A	H	H	H	H	H	A	B	B	A	H	H	H	B	A	A	H	B	A	H	H	H	H
*NAU4045	B	H	A	A	A	H	H	A	B	B	H	H	B	A	A	B	H	H	B	H	A	H	H	H	H	H	A	A	H	H	H	H	B	H	B	H	H	H	H	B	H	H	H	H	A	H	H	H	B
*NAU4064	D	D	D	D	D	B	B	B	B	D	B	D	D	D	B	B	D	B	D	D	D	B	B	B	D	B	D	B	D	D	D	D	D	B	B	D	B	D	D	-	D	B	D	B	D	B	D	D	D
*NAU5072	H	B	H	H	B	H	A	A	H	B	A	B	B	H	B	B	H	H	H	H	H	H	B	B	B	H	H	H	B	B	B	H	A	H	B	H	B	B	H	H	H	A	B	B	B	B	A	H	A
*NAU5120	B	B	H	H	B	H	B	A	A	A	-	H	B	H	B	H	H	A	H	H	A	H	H	A	H	H	H	B	A	H	H	A	B	H	H	H	B	H	A	H	A	A	A	H	H	A	H	H	B
*NAU5260	C	C	-	C	C	C	C	A	C	C	C	C	A	C	A	C	C	C	C	C	C	C	C	C	C	C	C	C	A	A	C	C	A	C	-	C	C	C	C	C	C	C	A	C	C	C	C	C	A
*NAU5329	D	D	D	D	B	B	B	B	B	B	B	D	D	D	D	D	D	D	D	D	B	B	D	D	D	D	D	D	D	D	D	B	B	B	B	D	D	D	D	D	D	D	B	D	D	D	D	D	D
*NAU5330	A	A	A	A	H	H	A	B	A	A	H	H	H	H	A	H	H	A	A	B	B	H	H	H	B	H	H	A	H	H	A	H	H	H	-	H	H	H	A	H	H	A	H	H	H	H	H	A	H
*NAU5428	H	H	H	H	A	H	B	A	A	A	B	B	B	H	H	H	A	H	-	B	A	B	H	B	H	-	B	H	H	H	B	H	B	B	B	B	H	A	-	H	A	A	A	B	H	B	A	H	H
*NAU5434	H	A	H	H	B	A	A	A	H	H	H	H	H	H	A	H	B	A	A	B	A	H	A	H	H	A	A	A	H	H	A	A	A	H	A	A	H	B	H	H	A	H	A	A	H	H	B	H	H
*NAU5474	H	H	A	A	B	A	A	A	B	H	H	A	A	B	A	H	H	H	-	H	H	H	H	B	H	H	B	B	B	H	-	H	A	B	H	H	H	H	H	A	H	H	A	-	B	-	A	H	H
*NAU6309	A	H	A	H	A	B	H	A	B	A	H	H	A	B	A	H	H	H	B	H	B	-	A	H	B	H	H	A	B	A	A	H	H	H	H	H	H	H	H	H	B	H	H	H	H	B	H	B	B
*NAU6367	C	A	C	C	A	C	C	A	C	C	C	A	A	C	A	C	C	C	C	C	C	C	C	C	C	C	C	A	C	C	A	C	C	C	C	C	C	C	C	C	C	C	A	C	C	A	C	C	C
*NAU6425	D	D	D	D	D	D	D	D	B	D	D	D	B	D	D	D	D	D	D	D	D	D	B	D	D	B	B	B	D	D	D	D	D	B	D	D	D	D	D	D	D	D	D	D	B	D	D	D	D
*NAU748	H	H	B	H	H	H	H	A	H	A	B	H	H	A	B	H	H	H	H	H	A	H	H	H	H	H	A	B	A	H	H	H	H	H	H	H	H	B	H	A	B	A	B	A	H	H	H	H	H
*NAU768	D	D	B	D	D	D	D	D	D	D	D	D	D	B	D	D	B	D	D	D	B	D	D	B	D	B	D	B	D	D	D	D	D	B	D	D	B	D	D	D	B	D	B	D	D	D	D	D	D
*NAU792	H	A	A	A	H	H	B	A	B	A	A	A	H	A	B	A	H	H	B	H	A	B	H	H	H	B	A	A	H	B	H	H	H	A	B	B	H	B	A	H	H	A	A	A	B	H	B	H	H
*NAU797	H	H	H	H	A	H	H	A	B	H	H	H	H	H	B	A	H	B	H	H	H	B	H	H	A	H	A	B	H	H	H	A	A	H	H	H	H	H	B	B	H	B	H	A	H	H	H	B	H
*NAU828	H	H	H	H	A	H	H	A	B	H	H	H	H	H	B	A	H	B	H	H	H	B	H	H	A	H	A	B	H	B	B	A	A	H	H	H	H	H	B	B	H	B	H	A	H	H	H	B	H
*NAU833	H	H	H	H	A	H	B	A	B	H	H	H	H	H	B	A	H	B	H	H	H	B	H	H	H	H	H	B	H	B	B	A	A	H	H	H	H	H	B	B	H	B	H	A	H	H	H	B	H
*NAU845	H	H	A	H	H	A	H	A	H	A	H	A	B	H	A	H	A	B	A	H	H	H	H	H	A	H	H	H	H	A	H	A	H	H	A	B	A	H	H	H	H	B	B	A	H	A	H	H	A
*NAU874	H	A	H	H	B	A	A	A	H	H	H	H	H	H	A	H	B	A	A	B	A	H	A	H	H	A	A	A	H	B	A	A	A	H	A	A	H	B	B	H	A	H	A	A	B	H	B	H	H
*NAU895	H	H	A	H	B	H	H	A	A	H	B	B	H	H	B	A	A	A	A	H	H	B	A	H	H	A	H	H	H	B	H	B	H	A	B	B	H	H	H	H	H	H	H	H	A	A	B	H	H
*NAU896	H	B	A	H	H	B	A	A	A	A	H	A	H	H	B	H	B	A	A	H	H	B	B	H	H	H	H	A	H	B	H	A	H	B	H	H	H	A	B	H	H	A	A	H	A	A	B	A	B
*NAU935	H	H	H	H	A	H	H	A	H	B	A	H	H	H	A	A	B	B	H	B	H	B	B	A	H	-	H	H	H	B	A	H	H	A	A	B	B	B	A	B	A	H	B	A	B	A	A	H	H
*NAU943	A	A	A	A	B	H	A	A	A	B	H	H	H	H	B	H	H	H	H	A	H	H	B	B	A	A	H	H	H	H	H	H	H	H	B	H	-	B	H	H	H	B	H	H	H	H	H	H	B
*NAU965	A	C	A	C	-	C	C	A	C	C	-	C	C	C	C	C	C	C	A	-	C	C	C	C	C	A	C	C	C	C	C	C	A	C	C	C	C	C	C	C	C	A	C	C	A	A	C	C	C
*SHIN0029	H	H	-	H	H	-	-	A	H	A	A	H	A	H	A	H	H	-	B	A	H	-	-	A	B	H	A	B	A	H	B	A	A	A	H	H	B	H	H	H	H	A	H	A	H	-	B	-	H
*SHIN0071	A	H	-	H	H	H	A	A	B	A	H	A	A	B	A	A	H	H	H	B	-	H	H	A	A	B	B	H	H	B	A	H	H	B	H	A	A	A	H	-	-	H	A	A	H	H	H	B	B
*SHIN0219	H	A	-	H	H	H	H	A	A	H	H	H	H	H	H	B	H	H	-	B	H	-	-	H	-	A	A	H	H	A	A	B	H	-	-	A	-	A	H	H	A	B	-	H	-	H	A	-	-
*SHIN0272b	C	C	C	C	C	A	C	A	A	C	A	C	C	C	C	C	C	A	C	C	C	A	A	A	C	C	C	A	C	A	C	C	C	A	C	C	C	C	C	A	C	A	C	C	C	C	C	C	C
*SHIN0376	H	H	A	H	H	H	B	A	H	A	H	A	H	H	-	B	A	H	H	H	A	B	B	H	A	A	-	B	H	H	H	H	H	B	A	H	A	H	H	H	A	B	B	A	H	H	H	H	A
*SHIN0654	H	A	A	H	A	B	-	A	-	A	H	H	A	A	B	A	H	H	H	H	B	B	-	A	-	H	H	A	B	B	B	A	H	H	H	B	H	H	H	A	B	-	-	A	-	A	H	H	H
*SHIN0830	A	B	-	H	H	A	A	A	H	H	A	B	H	B	H	A	B	B	B	H	B	H	H	H	H	A	A	H	A	B	A	A	A	A	A	H	B	A	A	H	B	-	A	H	A	H	A	H	B
*SHIN1045	-	B	H	H	B	-	B	A	-	A	A	H	H	H	B	A	H	B	B	-	A	H	H	H	B	H	A	B	H	H	H	A	B	B	H	B	B	H	-	H	B	B	B	H	H	-	H	A	B
*SHIN1076	A	A	H	-	A	B	H	H	A	H	H	A	B	A	H	H	B	H	H	H	A	H	B	H	H	B	H	B	A	-	H	A	H	A	A	H	H	B	B	A	A	B	H	H	H	H	B	B	B
*SHIN1339	-	H	B	H	H	H	H	A	A	A	A	H	A	H	H	B	H	B	A	A	H	H	B	B	H	-	A	A	-	H	B	H	H	A	-	B	H	H	-	H	-	A	A	A	H	A	A	-	H
*SHIN1341	A	H	H	H	B	H	B	B	H	A	H	H	A	A	B	B	H	H	A	A	-	H	-	H	B	H	A	H	H	H	A	H	H	H	B	B	B	A	A	H	B	H	H	B	H	B	A	-	B
*SHIN1343	H	B	H	H	H	H	H	A	H	H	B	H	A	H	A	B	H	H	H	A	A	H	H	H	B	H	H	B	H	H	B	H	A	H	A	H	H	H	H	H	H	B	A	H	H	A	H	H	A
*SHIN1462	A	H	A	-	A	A	H	B	B	B	A	H	H	H	H	H	A	H	H	A	-	A	H	B	A	H	H	H	H	A	B	H	H	B	H	H	H	B	A	H	-	H	H	A	A	H	H	A	B
*TMB0071	A	H	A	H	B	H	H	A	-	A	B	A	H	A	H	H	H	B	B	B	A	H	B	H	H	H	H	H	H	H	H	A	A	H	B	H	A	B	A	H	H	B	B	H	H	-	B	A	B
*TMB0865	C	C	C	C	C	A	C	A	C	C	A	C	C	C	C	A	C	C	C	C	A	C	C	A	C	C	C	C	C	C	C	C	C	C	C	C	C	C	C	C	A	C	C	C	C	C	C	C	C
*TMB107	H	B	H	B	B	H	A	A	H	H	H	A	A	H	H	H	A	H	H	B	A	A	H	A	A	H	B	H	B	A	B	H	B	H	H	A	H	H	B	H	H	A	H	H	H	A	B	B	H
*TMB0189	A	A	B	H	B	H	A	A	-	H	H	A	A	B	B	H	A	H	B	B	A	A	H	H	-	-	-	B	H	A	B	H	B	A	A	A	H	H	B	B	B	H	B	H	H	-	-	-	H
*TMB1268	A	H	B	H	H	H	H	A	A	H	H	H	H	B	A	H	A	A	H	H	H	A	A	A	H	H	H	H	H	H	A	A	A	H	H	H	B	H	A	A	H	A	H	A	H	H	B	H	B
*TMB1296	B	H	H	B	B	A	H	A	B	B	A	B	H	B	H	A	H	B	H	H	H	B	A	A	H	H	A	H	H	H	H	H	H	B	B	A	H	H	H	H	A	H	H	B	H	H	H	H	H
*TMB1489	C	C	C	C	C	A	C	A	C	C	A	C	C	C	C	A	C	C	C	C	A	C	C	A	C	C	C	C	C	C	C	C	C	C	C	C	C	C	C	-	A	C	C	C	C	C	C	C	C
*TMB1618	C	C	C	C	C	A	C	A	A	A	C	C	C	C	A	C	C	C	C	C	C	C	C	-	C	C	C	C	C	A	C	C	C	C	C	C	C	A	C	A	C	C	C	C	C	A	C	C	C
*TMB1638	H	H	H	B	H	H	H	A	H	H	H	H	B	H	B	H	B	H	H	B	H	A	B	A	A	H	B	B	H	H	H	H	H	A	H	A	A	B	H	H	A	A	H	H	A	B	H	H	H
*TMB2386	H	A	B	B	A	A	B	A	A	H	A	A	H	B	H	A	B	B	H	B	H	B	-	B	B	H	H	H	H	B	A	H	H	B	H	B	B	H	B	B	A	H	B	H	B	H	A	A	B
*TMB2940	H	A	H	H	B	A	A	A	H	H	H	H	H	H	A	H	B	A	H	B	H	H	A	H	H	A	A	A	H	B	A	A	-	H	A	A	H	B	H	H	A	H	A	A	H	A	B	H	H
*TMB628	B	A	H	H	H	H	H	A	A	H	H	B	A	H	H	H	H	H	H	H	H	H	H	H	A	B	A	B	H	H	H	B	A	A	B	H	H	-	B	B	H	H	A	H	H	A	B	H	B
*NAU2277	-	A	-	H	B	H	H	-	-	H	B	B	B	H	B	A	A	A	A	H	A	B	A	H	H	A	A	H	-	B	A	B	A	H	B	B	H	H	H	H	H	A	H	H	H	H	B	H	A
*NAU2026a	H	H	H	A	H	A	A	-	-	H	H	B	B	H	B	H	B	H	H	B	H	B	H	A	B	H	B	A	H	H	B	B	B	B	B	H	H	B	H	H	B	H	H	H	H	B	B	B	H
*NAU2026b	H	H	H	H	H	A	H	-	-	H	H	B	B	H	B	H	B	H	B	B	H	B	H	H	B	H	B	-	H	H	B	B	B	B	B	H	H	B	H	H	B	H	H	H	H	B	B	B	H
*BNL0530	H	H	B	H	H	H	A	A	B	H	H	B	A	H	H	H	B	H	H	H	H	A	B	H	B	H	H	H	H	A	H	B	A	H	B	H	H	A	B	H	H	H	H	H	H	B	H	A	A
*CGR5349	-	-	C	C	C	C	C	C	A	C	A	C	C	C	-	C	C	C	C	A	C	C	C	A	C	C	-	C	C	A	C	C	A	A	A	C	A	C	C	C	A	C	C	C	C	C	A	C	C
*CGR5475	C	C	A	C	C	C	C	A	C	C	C	C	C	C	C	C	C	C	C	A	A	C	A	A	C	C	C	C	C	C	C	C	C	A	-	A	A	C	C	C	A	A	-	A	A	C	C	C	C
*NAU6240	C	C	C	C	A	A	C	A	A	A	C	A	C	A	C	C	A	C	C	C	C	C	A	A	A	C	A	A	C	C	C	C	C	C	A	C	C	C	A	A	C	C	C	A	C	C	C	C	C
*NAU2175a	D	B	D	D	B	D	D	B	D	B	D	B	B	D	B	B	B	D	D	B	D	B	B	B	B	D	B	D	B	B	B	D	D	D	B	D	B	B	D	D	D	D	B	B	B	B	D	D	D
*JESP056	B	A	H	H	H	H	H	A	A	H	A	H	H	B	H	H	H	B	H	B	H	B	H	H	A	H	A	B	H	H	H	H	H	A	A	B	H	A	A	B	A	H	H	B	B	A	-	-	B
*MGHE24	C	C	C	C	A	C	C	A	C	C	A	C	C	C	A	A	C	C	C	C	C	C	C	A	C	C	C	C	C	C	C	C	C	A	A	C	C	C	A	C	A	C	C	A	C	C	A	C	C
*DPL0777	A	C	C	C	C	C	C	C	A	C	A	C	C	C	C	C	C	C	C	A	C	A	A	A	C	C	A	A	A	C	C	A	C	C	C	A	C	C	C	A	C	C	A	A	C	C	A	A	C
*CGR5590	B	H	H	B	H	A	H	A	B	B	A	B	H	H	H	A	H	H	A	H	H	B	A	A	H	H	H	H	B	H	H	H	H	B	B	A	H	H	H	H	A	H	H	B	H	H	H	H	H
*NAU3404	-	-	B	H	A	A	B	H	A	H	A	H	H	A	A	H	-	H	-	H	A	A	A	A	H	H	B	H	A	A	B	A	A	H	A	A	H	A	A	B	A	H	A	H	A	A	A	B	H
*NAU3100	A	B	H	A	A	B	B	A	H	A	H	H	H	H	A	A	A	B	H	H	A	A	H	H	B	H	H	H	H	H	H	H	H	H	B	B	H	A	H	H	B	H	H	H	B	B	H	H	H
*NAU3109	C	C	C	C	-	-	C	A	-	A	C	C	C	C	C	C	C	C	C	A	C	C	C	C	A	C	C	C	A	-	C	C	C	C	C	C	C	A	A	A	C	C	C	C	C	-	C	C	C
*BNL3661	A	H	A	B	B	H	H	A	H	A	B	A	H	H	H	H	B	H	H	H	A	H	B	H	H	-	H	A	H	A	H	A	A	A	B	-	H	B	H	H	A	B	B	H	B	A	-	A	B
*CER144	H	B	H	H	B	H	A	A	H	H	A	H	B	A	B	B	A	H	H	A	B	B	B	A	H	A	A	B	H	H	H	H	A	A	H	A	H	H	A	H	H	H	B	B	B	B	A	H	H
*CGR5025	C	C	C	C	C	A	C	A	C	C	A	C	C	C	C	A	C	C	A	C	A	C	C	A	C	C	C	C	C	C	C	C	C	C	C	A	C	C	C	C	A	C	C	C	C	C	C	C	C
*NAU862	A	C	C	C	C	C	C	A	A	A	A	C	A	A	C	C	C	C	C	C	A	C	C	A	C	C	C	C	C	C	C	A	C	C	C	C	C	C	C	C	C	C	C	A	C	A	A	A	C
*NAU3966	H	H	H	H	H	A	H	H	B	A	H	H	A	B	A	H	H	H	H	H	H	H	H	B	H	H	B	B	B	H	B	B	A	B	B	H	H	H	H	A	H	H	A	H	B	H	A	H	H
*NAU5329	D	D	D	D	D	D	D	D	B	D	D	D	D	D	D	D	D	D	D	D	B	B	D	D	D	D	D	D	D	D	D	B	D	D	D	D	D	D	D	D	D	D	B	D	D	D	D	D	D
*MUCS504	D	D	D	D	D	D	D	D	D	D	D	D	D	D	B	D	B	D	D	D	D	D	D	B	D	B	D	D	D	D	B	D	D	D	D	D	D	D	D	D	D	-	D	D	D	B	D	D	D
*CGR5735	C	C	C	C	C	C	C	C	C	C	C	C	C	C	C	C	C	C	C	A	C	C	A	C	C	A	A	C	C	C	C	C	C	C	A	C	C	C	C	C	C	C	C	C	C	A	A	C	C
*CGR6784	C	C	A	C	C	C	A	A	A	A	C	A	C	C	C	-	C	A	A	C	C	C	C	A	-	-	C	A	C	C	C	A	A	C	C	C	C	A	C	C	A	A	A	C	C	-	C	A	-
*CGR6031	-	-	A	-	C	A	C	C	C	C	A	A	C	A	C	C	C	C	C	C	A	C	-	C	C	C	C	A	A	C	C	C	A	C	C	C	A	C	C	C	C	C	C	C	-	-	C	C	C
*CGR6095	C	C	A	C	C	A	A	A	C	C	C	A	A	C	C	C	C	C	C	A	C	C	C	C	C	C	C	C	C	C	C	C	A	C	C	C	A	A	C	A	C	A	A	C	C	A	A	C	C
[truncated: 134 more columns]
